# Supplementary material for: A clinical predictive model for hearing recovery after middle ear cholesteatoma surgery based on machine learning
Source: Front Neurol. 2025 Dec 5;16:1673842. doi: 10.3389/fneur.2025.1673842 (PMC12714634; doi:10.3389/fneur.2025.1673842)
Supplement: Supplementary file 1 [file Data_Sheet_1.CSV]

id	hearing	gender	age	time	operation	ossicular	granulation	prosthesis	eustachian	deaf	dry	second	nasosinusitis	diabetes	hypertension
3	1	1	1	1	1	1	0	2	0	0	1	0	1	0	1
4	1	2	2	1	0	1	0	1	1	0	1	0	0	1	1
5	1	2	2	1	2	0	1	2	1	1	0	0	1	0	0
7	1	2	1	2	0	1	0	1	1	0	0	0	0	0	0
8	1	2	0	2	0	1	1	1	1	1	1	0	1	0	0
9	1	2	0	2	0	1	0	2	1	0	1	0	1	0	0
11	1	1	2	2	1	1	1	1	1	0	1	0	1	0	0
12	1	2	2	1	0	1	0	1	1	0	0	0	1	0	0
13	1	2	1	1	0	1	0	1	1	0	1	0	1	0	0
14	1	1	1	0	1	1	0	1	1	0	0	0	1	0	0
15	1	2	2	1	1	1	1	2	1	0	0	0	1	0	0
17	1	1	1	1	0	1	0	1	1	0	0	0	1	0	0
18	1	2	2	2	1	1	0	2	1	0	1	0	1	0	0
19	1	2	2	2	2	1	0	1	1	0	1	0	1	0	0
21	1	1	1	2	1	1	0	1	1	0	0	0	1	1	0
22	1	1	1	2	0	1	0	2	1	0	0	0	1	0	0
23	1	1	0	1	1	1	0	1	1	0	0	0	1	0	0
24	1	1	2	2	2	1	0	2	1	0	0	0	1	0	0
25	1	2	2	1	1	1	0	1	1	0	0	0	1	0	0
26	1	1	2	2	0	1	0	2	1	0	0	0	1	0	0
27	1	2	1	2	1	1	0	1	1	0	0	0	1	0	0
28	1	1	1	2	0	1	0	1	1	0	0	1	1	1	0
29	1	2	1	2	1	1	0	1	1	0	0	0	1	0	0
31	1	1	1	0	1	1	0	1	1	0	0	1	1	0	0
32	1	2	2	2	2	1	0	2	1	0	0	0	1	0	0
33	1	2	1	1	1	1	0	1	1	0	0	1	1	0	0
38	1	2	2	1	2	1	0	2	1	0	0	0	1	0	0
39	1	1	0	1	2	1	0	1	1	0	0	1	1	0	0
40	1	1	0	1	1	1	0	2	1	0	0	1	1	0	0
41	1	2	2	2	2	1	0	2	1	0	0	1	1	0	0
42	1	2	2	2	2	1	0	1	1	0	0	1	1	1	0
47	1	2	2	1	1	1	0	1	1	0	0	1	0	0	0
55	1	1	1	2	2	1	0	1	1	0	0	1	0	0	0
56	1	2	2	2	2	1	1	2	1	0	0	1	0	0	0
57	1	2	0	2	1	1	1	1	1	0	0	1	0	0	0
58	1	1	1	2	1	1	1	1	1	0	0	1	0	0	0
59	1	1	2	1	1	1	0	1	1	0	0	1	1	0	0
60	1	1	0	1	0	1	0	1	1	0	0	1	1	0	1
61	1	2	1	2	2	1	0	1	1	0	0	1	1	0	1
62	1	2	2	2	2	1	1	2	1	0	0	1	1	0	1
69	1	2	2	0	2	1	0	1	1	0	0	1	1	0	1
70	1	2	1	1	0	1	0	2	1	0	0	1	1	0	1
71	1	1	0	1	0	1	0	2	1	0	0	1	1	0	1
72	1	1	2	2	0	1	0	2	1	0	0	1	1	0	1
73	1	1	1	1	1	1	0	1	1	0	0	1	1	0	1
75	1	2	0	1	1	1	0	1	1	0	1	1	1	0	0
79	1	1	1	2	0	1	0	1	0	0	1	1	1	0	0
80	1	1	0	1	1	1	0	2	0	1	1	1	1	0	0
82	1	2	2	2	0	1	0	1	0	0	1	1	1	0	1
84	1	1	1	2	0	1	0	2	0	1	1	1	1	0	0
85	1	2	2	2	0	1	0	1	1	1	1	1	1	0	1
87	1	2	0	2	1	1	0	1	1	0	0	1	1	0	0
88	1	2	2	1	1	1	0	2	1	0	0	1	1	0	1
89	1	1	1	2	2	1	0	2	1	0	0	1	1	0	1
90	1	2	1	1	2	1	0	2	0	0	0	1	1	1	0
91	1	1	1	2	1	1	0	1	0	0	0	1	1	0	0
92	1	1	1	2	1	1	0	2	1	0	0	0	1	0	0
96	1	2	2	0	0	1	0	2	0	0	0	0	1	0	0
97	1	1	2	1	0	1	0	1	0	0	0	0	1	0	0
98	1	2	0	0	0	1	0	2	1	0	0	0	1	0	0
99	1	2	0	1	1	1	0	2	1	0	0	0	1	0	0
100	1	2	2	1	2	1	0	0	1	0	0	0	1	0	1
101	1	1	2	1	2	1	0	0	1	0	0	0	1	0	1
102	1	2	0	1	0	1	0	1	1	0	0	0	1	0	0
103	1	1	1	1	0	1	0	1	1	0	0	0	1	0	0
104	1	2	1	1	0	1	0	1	1	0	0	0	1	0	0
105	1	2	1	1	1	1	0	2	1	0	0	0	1	0	0
112	1	2	1	2	0	1	0	2	1	0	0	0	1	0	0
116	1	1	2	2	2	1	0	1	1	0	0	0	1	0	1
117	1	1	1	2	2	1	0	2	1	0	1	0	1	0	0
119	1	2	1	2	2	1	0	1	1	0	1	0	1	0	0
121	1	1	2	0	2	1	0	2	1	0	1	0	1	0	1
122	1	1	2	1	2	1	0	1	1	0	1	0	1	0	0
123	1	2	1	0	2	1	0	2	1	0	1	0	1	0	0
124	1	1	1	1	0	1	0	2	1	0	0	0	1	0	0
125	1	2	0	1	1	1	0	1	1	0	0	0	1	0	0
127	1	1	0	1	0	1	1	1	1	0	0	0	1	0	0
128	1	1	2	1	0	1	0	2	1	1	0	0	1	0	0
129	1	2	0	1	0	1	0	1	1	1	0	0	1	0	0
130	1	2	0	1	0	0	0	1	1	0	0	0	1	0	0
131	1	1	2	2	0	0	0	2	1	0	0	0	1	0	0
136	1	1	2	2	2	1	0	1	1	0	0	0	1	1	1
137	1	2	2	2	1	0	1	2	1	0	0	0	1	0	0
138	1	2	1	1	1	0	1	2	1	0	0	0	1	1	0
139	1	1	0	2	0	0	1	1	1	0	0	0	1	1	0
140	1	1	1	1	0	1	0	1	1	0	0	0	1	1	0
141	1	1	1	2	0	1	0	1	1	0	0	0	1	1	0
142	1	2	2	2	0	1	0	2	1	0	0	0	1	1	0
143	1	2	0	2	0	0	0	1	1	0	1	0	1	1	0
147	1	2	0	1	2	0	0	1	1	0	1	0	1	1	0
148	1	2	2	0	2	0	1	2	1	0	1	0	1	1	0
156	1	2	0	2	2	0	1	2	1	0	1	0	1	1	1
157	1	1	0	2	0	1	0	2	1	0	1	0	1	1	0
160	1	2	0	1	0	1	0	1	1	0	0	0	0	1	1
161	1	2	2	1	1	1	0	2	1	0	0	0	0	1	0
163	1	2	2	1	2	0	1	2	1	0	0	0	0	1	0
167	1	2	2	2	1	1	0	1	1	0	0	0	0	1	0
168	1	1	2	1	2	0	1	2	1	0	0	0	0	1	0
176	1	1	1	1	0	0	0	1	1	0	0	0	0	1	0
177	1	2	1	0	2	0	0	2	1	0	0	0	0	1	0
180	1	1	1	2	1	0	1	2	1	0	0	0	0	1	0
181	1	1	2	2	0	0	0	0	1	0	0	0	0	1	1
183	1	1	0	1	2	0	0	2	0	0	0	0	0	1	1
186	1	2	1	2	1	0	1	1	0	0	0	0	0	1	0
187	1	1	2	1	0	0	1	2	0	0	0	0	0	1	0
188	1	1	2	1	0	0	1	1	0	0	0	0	0	1	0
190	1	2	2	2	2	0	0	1	0	0	0	0	0	1	0
191	1	2	2	2	0	0	0	1	0	0	0	0	0	1	0
192	1	2	0	1	1	0	0	2	1	0	0	0	0	1	0
193	1	2	0	1	1	0	0	2	1	0	0	0	0	1	0
194	1	2	2	2	0	0	0	2	1	0	1	0	0	1	0
197	1	1	0	1	2	1	0	1	1	0	1	0	0	1	1
198	1	1	2	1	2	0	1	2	1	0	1	0	0	1	1
201	1	2	1	0	0	0	0	1	1	0	1	0	0	1	0
202	1	2	2	2	0	0	0	1	1	0	0	0	0	1	0
204	1	2	0	2	2	0	1	1	1	0	0	0	0	1	0
207	1	1	0	1	1	1	0	0	1	1	0	0	0	1	0
208	1	1	2	1	0	0	0	1	1	1	0	0	0	0	0
209	1	1	0	1	0	0	0	2	1	1	0	0	0	0	0
211	1	2	0	1	1	0	1	2	1	0	0	0	0	0	0
212	1	2	2	1	0	1	0	1	1	1	0	0	0	1	0
213	1	1	0	1	1	0	1	2	1	1	0	0	0	1	0
214	1	2	1	2	0	0	0	1	1	0	0	0	0	1	0
215	1	1	0	1	2	0	0	2	1	0	0	0	0	1	1
218	1	1	1	2	1	0	0	2	1	0	0	0	0	1	0
219	1	1	1	2	1	0	0	1	1	0	0	0	0	1	0
222	1	1	0	1	2	0	1	2	1	1	0	0	0	1	0
223	1	1	1	2	2	0	0	0	1	1	0	0	0	1	0
225	1	2	2	1	1	0	0	2	1	0	0	0	0	1	0
228	1	1	1	2	0	0	1	1	1	1	0	0	0	1	0
229	1	2	1	1	2	1	0	2	1	0	0	0	0	1	0
230	1	1	0	1	0	0	1	1	1	0	0	0	0	0	0
241	1	1	2	1	2	0	0	1	1	0	0	0	0	0	0
242	1	2	1	1	2	1	0	2	1	0	0	0	0	0	0
245	1	2	1	2	1	1	0	1	1	1	0	0	0	0	0
246	1	2	2	1	2	1	0	2	1	1	0	0	0	0	0
248	1	2	1	1	2	0	0	1	1	0	0	0	0	0	1
251	1	1	1	2	1	1	0	2	1	0	0	0	0	0	0
252	1	1	2	2	0	0	0	2	1	0	1	0	0	0	0
253	1	2	1	1	0	0	1	1	1	1	1	0	0	0	0
262	1	2	1	1	1	1	1	1	1	1	1	0	0	0	0
263	1	2	1	1	1	0	0	2	1	0	1	0	0	0	0
265	1	1	1	2	1	1	0	2	1	1	1	0	0	0	0
266	1	1	2	1	0	0	0	1	1	1	1	0	0	0	1
267	1	2	1	1	2	0	1	1	1	0	1	0	0	0	0
268	1	2	1	1	2	1	1	2	1	0	0	0	0	0	0
269	1	2	2	1	1	1	1	1	1	0	1	0	0	0	0
272	1	1	1	2	2	1	0	2	1	0	1	0	0	0	0
273	1	2	2	2	2	1	0	0	0	0	0	0	0	0	0
274	1	1	1	2	2	1	0	2	0	0	1	0	0	0	0
277	1	1	0	1	1	1	0	0	1	1	1	0	0	0	0
278	1	1	2	0	0	1	0	1	1	1	0	0	0	0	0
279	1	1	1	0	0	1	0	2	1	0	1	0	0	0	0
280	1	2	1	2	0	1	0	1	0	0	1	0	0	0	0
281	1	2	1	1	2	1	1	2	0	1	0	0	0	1	0
283	1	2	1	1	1	1	1	2	0	0	0	0	0	1	0
284	1	1	1	1	1	1	1	1	0	0	0	0	0	1	0
287	1	2	1	2	0	1	1	1	0	0	0	0	0	1	0
288	1	1	0	2	1	1	1	2	0	0	0	0	0	1	0
290	1	2	1	1	0	1	1	1	0	0	0	0	0	1	1
293	1	1	0	2	2	1	1	2	0	0	0	0	0	1	0
300	1	1	1	2	2	1	0	2	0	0	0	0	0	1	0
301	1	2	1	1	2	1	0	1	0	0	0	0	0	1	0
304	1	2	1	1	0	1	0	1	0	1	0	0	0	1	0
305	1	1	1	2	0	1	0	2	0	0	0	0	0	1	0
306	1	2	0	2	0	1	0	2	0	0	0	0	0	1	0
307	1	1	0	2	2	1	0	2	0	0	0	0	0	1	0
308	1	1	1	1	0	1	0	2	0	0	0	0	0	1	0
311	1	1	2	2	0	1	0	1	0	0	0	0	0	1	0
312	1	1	1	2	2	1	0	2	0	0	0	0	0	1	0
314	1	1	2	2	0	1	1	1	0	1	1	0	0	0	1
317	1	1	1	1	1	1	0	0	0	1	1	0	0	0	0
318	1	1	2	1	2	1	1	1	0	0	1	0	0	1	0
319	1	1	1	1	2	1	1	2	0	0	1	0	1	0	0
322	1	2	1	1	1	1	1	1	0	0	1	0	0	0	0
323	1	2	1	1	0	1	0	2	0	0	1	0	0	0	0
324	1	2	2	1	1	0	0	1	1	0	1	0	0	0	0
325	1	1	2	2	1	0	0	2	1	0	1	0	0	1	0
326	1	1	1	2	2	1	0	1	1	0	1	0	0	1	0
328	1	2	0	2	2	0	1	2	1	0	1	0	0	1	0
329	1	1	1	2	2	0	1	1	1	0	1	0	1	0	0
330	1	1	1	2	1	0	1	2	1	0	1	0	0	0	0
331	1	1	2	2	0	0	1	2	1	0	1	0	1	0	1
338	1	2	2	1	1	1	0	1	1	0	1	0	1	0	0
339	1	1	1	2	2	1	1	2	1	0	1	0	0	0	0
340	1	1	2	2	1	1	0	1	1	0	1	0	0	0	0
341	1	1	0	2	0	1	0	2	1	0	1	0	0	0	0
342	1	2	1	2	1	1	0	1	1	0	1	0	0	0	1
343	1	2	2	1	1	1	0	2	1	0	1	0	0	0	0
344	1	1	1	2	0	1	0	1	1	0	1	0	0	0	0
350	1	2	1	1	1	1	0	2	1	0	1	0	0	0	0
351	1	2	1	1	0	1	0	1	1	0	1	0	0	0	0
352	1	2	1	1	1	1	0	1	1	0	1	0	0	1	0
353	1	1	1	2	2	1	0	2	1	0	1	0	0	1	0
354	1	1	0	2	1	1	1	2	1	0	1	0	0	0	0
355	1	1	0	2	0	1	0	2	1	0	1	0	0	0	0
356	1	2	1	2	1	1	0	1	0	0	0	0	0	0	0
363	1	1	1	2	0	1	0	1	0	1	1	0	0	0	1
364	1	1	0	2	0	1	0	2	0	0	0	0	0	0	0
369	1	2	2	1	0	1	1	1	0	0	1	0	0	1	0
371	1	2	1	1	1	1	0	2	0	0	0	0	0	0	0
372	1	1	0	2	0	1	1	1	0	0	1	0	0	0	0
373	1	2	1	1	1	1	0	1	0	0	0	0	1	1	0
374	1	2	0	1	1	1	0	1	0	0	0	0	0	0	0
380	1	2	2	2	0	1	0	1	1	0	1	0	0	1	0
381	1	2	1	2	0	1	0	2	1	0	1	0	0	0	0
385	1	1	2	1	0	1	1	2	1	0	0	0	0	0	1
386	1	2	1	1	1	1	1	1	1	0	0	0	0	1	0
387	1	1	0	2	1	1	0	2	1	0	0	0	0	0	0
388	1	2	1	2	0	1	0	1	1	0	0	0	0	0	0
389	1	2	1	2	1	1	0	1	1	0	0	0	0	0	0
390	1	1	2	2	1	1	0	2	1	0	0	0	0	0	0
395	1	2	0	1	1	1	1	2	1	0	0	0	0	0	0
396	1	1	1	2	2	1	1	1	1	0	0	0	0	0	0
398	1	1	1	1	0	1	1	1	1	0	0	0	0	1	0
400	1	1	2	1	2	0	0	1	1	0	0	0	0	0	0
401	1	1	2	2	1	0	0	1	1	0	0	0	0	0	0
402	1	1	2	2	0	1	0	2	1	0	0	0	0	0	0
403	1	1	1	2	1	0	0	1	1	0	0	0	0	1	0
404	1	2	0	2	1	0	0	0	0	0	0	0	0	1	0
405	1	1	2	2	2	0	0	1	0	0	0	0	0	0	0
406	1	2	0	2	1	1	0	1	0	1	0	0	0	0	0
407	1	1	2	2	1	0	0	2	0	1	0	0	0	0	0
408	1	1	2	1	1	0	0	1	0	1	0	0	0	1	0
409	1	2	2	1	2	0	1	1	0	1	1	0	0	0	1
410	1	1	0	1	2	0	0	2	0	1	1	0	0	0	0
411	1	1	0	2	2	0	0	1	1	1	1	0	0	0	0
412	1	2	2	2	1	0	0	1	1	1	1	0	0	0	0
413	1	1	2	2	2	1	0	2	1	1	0	0	0	1	0
414	1	2	1	2	1	0	0	1	1	1	0	0	0	0	0
415	1	2	0	1	0	0	0	2	1	1	0	0	0	0	0
420	1	2	1	2	1	0	0	1	1	1	0	0	0	0	0
422	1	2	2	1	2	1	0	1	1	1	0	0	0	0	0
424	1	2	1	1	1	0	1	1	1	1	0	1	0	0	0
427	1	1	2	2	0	0	1	2	1	1	0	1	0	0	0
429	1	2	0	2	1	0	1	1	1	1	0	1	0	0	0
430	1	2	1	2	0	0	0	2	1	1	0	1	0	0	0
431	1	2	0	2	1	0	1	2	1	1	0	1	0	0	0
432	1	2	0	1	1	0	1	1	1	1	0	1	0	1	0
433	1	2	2	1	1	1	1	2	1	1	0	1	0	0	0
434	1	1	1	2	2	0	1	1	1	1	0	1	0	0	0
436	1	2	2	1	2	1	1	2	1	1	0	1	0	1	0
438	1	2	1	1	1	0	1	0	1	1	0	1	0	0	0
442	1	1	0	2	1	1	1	0	1	1	0	1	0	1	0
443	1	2	1	2	1	0	1	1	1	1	0	1	0	0	0
444	1	2	2	2	1	0	1	2	1	1	0	1	0	0	0
445	1	1	2	2	2	0	1	1	1	1	1	1	0	0	0
446	1	2	0	1	2	1	1	2	1	1	1	1	0	0	0
447	1	2	1	1	2	1	1	1	0	1	1	1	0	0	0
449	1	1	2	2	1	1	1	1	0	1	1	1	0	1	0
451	1	2	1	2	1	1	1	1	0	1	1	1	0	0	0
454	1	1	1	2	1	1	1	2	1	1	1	1	0	0	1
455	1	1	2	1	0	1	1	1	1	1	1	1	0	0	0
458	1	1	0	2	2	1	1	2	1	1	1	0	0	0	0
460	1	1	0	1	1	1	1	1	1	1	1	0	0	0	0
461	1	1	2	1	2	1	1	2	1	1	0	0	0	0	0
462	1	2	2	1	2	1	1	1	1	1	0	0	0	0	1
463	1	1	0	2	2	1	1	2	1	1	0	0	0	0	0
464	1	1	2	2	2	1	1	1	1	1	0	0	1	1	0
465	1	2	2	2	2	1	1	2	1	1	0	0	0	1	1
467	1	1	1	2	1	1	1	2	1	1	0	0	0	0	0
468	1	1	0	1	0	1	1	1	1	1	0	0	0	0	0
469	1	2	1	1	1	1	1	1	1	1	0	0	0	0	0
470	1	2	1	1	1	1	1	2	1	1	0	0	0	1	0
471	1	1	2	1	2	1	1	2	1	1	0	0	0	0	0
472	1	2	2	2	2	1	1	2	1	1	0	1	0	1	0
473	1	2	2	2	2	1	1	2	1	1	0	0	0	0	0
474	1	2	1	2	1	1	1	1	1	1	0	0	1	0	0
475	1	2	1	2	0	1	1	2	1	1	0	0	0	0	0
477	1	1	2	2	1	1	1	2	1	1	0	1	0	1	0
480	1	2	1	1	2	1	1	0	1	1	0	1	0	0	0
481	1	1	2	1	1	1	1	2	1	1	0	1	0	1	0
484	1	2	2	2	1	1	1	2	1	1	0	1	1	0	0
486	1	2	1	1	0	1	1	1	1	1	0	1	0	0	0
488	1	2	2	1	1	1	1	1	1	1	0	1	0	0	0
489	1	2	0	1	1	1	1	2	1	1	0	1	0	0	0
490	1	1	1	1	0	1	1	1	1	1	0	1	0	1	1
491	1	1	0	2	0	1	1	2	1	1	0	1	0	0	0
492	1	2	0	1	0	1	1	1	1	1	0	1	0	0	0
493	1	1	0	1	2	1	1	2	1	1	1	1	0	1	0
494	1	2	0	1	1	1	1	1	1	1	1	1	0	0	0
495	1	1	0	1	0	1	1	1	1	1	1	1	0	0	0
497	1	1	0	2	1	1	1	2	1	1	1	1	0	1	0
498	1	2	1	2	2	1	1	2	0	1	1	1	0	0	1
499	1	2	2	2	0	1	1	2	0	1	1	1	0	0	0
500	1	1	1	2	1	1	1	1	0	1	1	1	0	0	0
501	1	2	0	1	1	1	1	1	0	1	0	1	0	0	0
502	1	1	0	1	0	1	1	2	0	1	0	0	0	0	0
505	1	2	2	2	0	1	1	2	0	1	0	1	0	0	0
506	1	2	2	2	1	1	1	0	0	0	0	0	0	0	0
509	1	1	1	2	0	1	0	1	0	0	0	0	0	1	0
511	1	2	2	1	0	1	0	1	0	0	0	0	0	0	0
512	1	2	1	1	1	1	0	2	0	0	0	1	0	0	0
513	1	2	0	1	1	1	1	1	0	1	0	1	0	0	0
514	1	1	0	2	0	0	1	2	1	1	0	0	0	1	0
515	1	2	0	2	0	0	1	1	1	1	0	1	0	0	0
516	1	2	1	2	0	1	0	1	1	1	0	1	0	0	1
518	1	1	1	2	1	0	1	0	1	1	0	1	0	0	0
519	1	2	2	1	0	1	1	2	1	1	0	1	0	1	0
520	1	1	2	1	1	0	0	1	1	1	0	1	0	0	0
521	1	2	0	1	1	0	0	0	1	1	0	1	0	1	0
522	1	1	0	2	2	0	0	2	1	0	0	1	0	0	0
523	1	1	1	2	0	0	0	2	1	1	0	1	0	0	0
524	1	1	2	1	0	0	1	2	1	0	0	1	0	0	0
525	1	1	0	1	2	1	0	2	1	0	0	1	0	0	0
526	1	2	1	1	1	0	1	2	1	0	0	1	0	0	0
527	1	2	2	1	0	0	0	2	1	1	0	1	0	1	0
528	1	2	1	2	1	0	1	1	1	0	0	1	0	0	0
529	1	2	1	2	1	0	1	2	1	0	0	1	0	0	0
531	1	1	0	2	0	0	1	2	1	0	1	1	0	0	0
532	1	2	2	2	0	1	1	2	1	0	1	1	0	0	1
533	1	1	0	1	2	0	1	2	1	0	1	1	0	0	0
534	1	1	0	1	1	0	1	1	0	0	1	1	0	1	0
535	1	1	0	1	0	1	1	1	0	0	1	1	0	1	0
536	1	2	0	2	1	0	1	0	0	0	1	0	0	0	0
537	1	1	2	2	1	0	1	2	1	0	0	0	0	0	0
538	1	1	2	2	2	1	1	2	0	0	0	0	0	0	0
539	1	1	2	2	2	0	1	2	0	0	0	0	0	0	0
541	1	1	1	1	2	1	1	2	1	0	0	1	0	0	0
542	1	2	1	1	2	0	1	2	0	0	0	0	0	0	0
543	1	2	1	2	2	0	1	1	0	0	0	0	0	1	0
544	1	2	1	2	2	0	0	2	0	0	1	0	0	0	0
545	1	1	1	1	0	1	0	2	0	0	0	0	0	1	1
546	1	1	2	1	1	1	0	1	0	0	1	0	0	0	0
547	1	1	1	1	0	1	0	1	0	0	1	0	1	0	0
548	1	1	1	1	0	1	0	1	1	1	1	0	1	0	0
