# Supplementary material for: A clinical predictive model for hearing recovery after middle ear cholesteatoma surgery based on machine learning
Source: Front Neurol. 2025 Dec 5;16:1673842. doi: 10.3389/fneur.2025.1673842 (PMC12714634; doi:10.3389/fneur.2025.1673842)
Supplement: Supplementary file 4 [file Data_Sheet_4.ZIP]

Archive with 188 entries (158 files):
- supplementary file/
- supplementary file/logistics 实验组/
- supplementary file/logistics 实验组/10_No2/
- supplementary file/logistics 实验组/10_No2/No2.txt
- supplementary file/logistics 实验组/10_No2/nom.pdf
- supplementary file/logistics 实验组/10_No2/Nom.R
- supplementary file/logistics 实验组/11_No3/
- supplementary file/logistics 实验组/11_No3/No3(1).txt
- supplementary file/logistics 实验组/11_No3/Nom.R
- supplementary file/logistics 实验组/11_No3/Nom3.pdf
- supplementary file/logistics 实验组/12_No4/
- supplementary file/logistics 实验组/12_No4/No4.txt
- supplementary file/logistics 实验组/12_No4/Nom.R
- supplementary file/logistics 实验组/12_No4/Nom3.pdf
- supplementary file/logistics 实验组/13_No5/
- supplementary file/logistics 实验组/13_No5/No5.txt
- supplementary file/logistics 实验组/13_No5/Nom.R
- supplementary file/logistics 实验组/13_No5/Nom5.pdf
- supplementary file/logistics 实验组/1_lasso/
- supplementary file/logistics 实验组/1_lasso/.RData
- supplementary file/logistics 实验组/1_lasso/.Rhistory
- supplementary file/logistics 实验组/1_lasso/2025-0125_赵亚会 .docx
- supplementary file/logistics 实验组/1_lasso/data Tableone.csv
- supplementary file/logistics 实验组/1_lasso/data_imputed.csv
- supplementary file/logistics 实验组/1_lasso/good1.csv
- supplementary file/logistics 实验组/1_lasso/input.txt
- supplementary file/logistics 实验组/1_lasso/input1.txt
- supplementary file/logistics 实验组/1_lasso/lambda.pdf
- supplementary file/logistics 实验组/1_lasso/lambda_01(1).tif
- supplementary file/logistics 实验组/1_lasso/lambda_01.tif
- supplementary file/logistics 实验组/1_lasso/lasso.R
- supplementary file/logistics 实验组/1_lasso/lasso_result.txt
- supplementary file/logistics 实验组/1_lasso/min.pdf
- supplementary file/logistics 实验组/1_lasso/train_data1.csv
- supplementary file/logistics 实验组/1_lasso/新建 XLSX 工作表.xlsx
- supplementary file/logistics 实验组/2_logistics/
- supplementary file/logistics 实验组/2_logistics/input.txt
- supplementary file/logistics 实验组/2_logistics/logistics.R
- supplementary file/logistics 实验组/2_logistics/result.txt
- supplementary file/logistics 实验组/2_logistics/result.xlsx
- supplementary file/logistics 实验组/2_logistics/Variable.docx
- supplementary file/logistics 实验组/3_Nom/
- supplementary file/logistics 实验组/3_Nom/42.Nomo/
- supplementary file/logistics 实验组/3_Nom/42.Nomo/calibration.pdf
- supplementary file/logistics 实验组/3_Nom/42.Nomo/clinical.txt
- supplementary file/logistics 实验组/3_Nom/42.Nomo/noM.pdf
- supplementary file/logistics 实验组/3_Nom/42.Nomo/Nomo.pdf
- supplementary file/logistics 实验组/3_Nom/42.Nomo/nomoRisk.txt
- supplementary file/logistics 实验组/3_Nom/42.Nomo/prgTME42.Nomo.R
- supplementary file/logistics 实验组/3_Nom/42.Nomo/risk.all.txt
- supplementary file/logistics 实验组/3_Nom/42.Nomo/点击购买更多生信自学网视频教程.url
- supplementary file/logistics 实验组/3_Nom/input.txt
- supplementary file/logistics 实验组/3_Nom/min_01.tif
- supplementary file/logistics 实验组/3_Nom/Nom.pdf
- supplementary file/logistics 实验组/3_Nom/Nom.R
- supplementary file/logistics 实验组/3_Nom/Nom3.pdf
- supplementary file/logistics 实验组/3_Nom/Nom3_01(中文版).tif
- supplementary file/logistics 实验组/3_Nom/Nom3_01.tif
- supplementary file/logistics 实验组/3_Nom/ROC.pdf
- supplementary file/logistics 实验组/3_Nom/ROC_01.tif
- supplementary file/logistics 实验组/4_C-index/
- supplementary file/logistics 实验组/4_C-index/C-index.R
- supplementary file/logistics 实验组/4_C-index/input.txt
- supplementary file/logistics 实验组/4_C-index/新建 文本文档.txt
- supplementary file/logistics 实验组/5_Calibration/
- supplementary file/logistics 实验组/5_Calibration/Calibration.pdf
- supplementary file/logistics 实验组/5_Calibration/Calibration.R
- supplementary file/logistics 实验组/5_Calibration/Calibration1.pdf
- supplementary file/logistics 实验组/5_Calibration/Calibration1_01.tif
- supplementary file/logistics 实验组/5_Calibration/input.txt
- supplementary file/logistics 实验组/6_ROC/
- supplementary file/logistics 实验组/6_ROC/Calibration1_01(1).tif
- supplementary file/logistics 实验组/6_ROC/Calibration1_01.tif
- supplementary file/logistics 实验组/6_ROC/DCA_01(1).tif
- supplementary file/logistics 实验组/6_ROC/DCA_01.tif
- supplementary file/logistics 实验组/6_ROC/input.txt
- supplementary file/logistics 实验组/6_ROC/ROC.pdf
- supplementary file/logistics 实验组/6_ROC/ROC.R
- supplementary file/logistics 实验组/6_ROC/ROC_01.tif
- supplementary file/logistics 实验组/7_DCA/
- supplementary file/logistics 实验组/7_DCA/DCA.pdf
- supplementary file/logistics 实验组/7_DCA/DCA.R
- supplementary file/logistics 实验组/7_DCA/DCA_01.tif
- supplementary file/logistics 实验组/7_DCA/input.txt
- supplementary file/logistics 实验组/8_bootstrapping/
- supplementary file/logistics 实验组/8_bootstrapping/.RData
- supplementary file/logistics 实验组/8_bootstrapping/.Rhistory
- supplementary file/logistics 实验组/8_bootstrapping/C-index.R
- supplementary file/logistics 实验组/8_bootstrapping/input.txt
- supplementary file/logistics 实验组/8_bootstrapping/non_tumordev.csv
- supplementary file/logistics 实验组/8_bootstrapping/non_tumorv.csv
- supplementary file/logistics 实验组/8_bootstrapping/random.R
- supplementary file/logistics 实验组/8_bootstrapping/ver.txt
- supplementary file/logistics 实验组/8_bootstrapping/新建 文本文档.txt
- supplementary file/logistics 实验组/8_bootstrapping.zip
- supplementary file/logistics 实验组/9_No1/
- supplementary file/logistics 实验组/9_No1/No1.txt
- supplementary file/logistics 实验组/9_No1/Nom.R
- supplementary file/logistics 实验组/input.txt
- supplementary file/logistics 实验组/例文.pdf
- supplementary file/logistics 验证组/
- supplementary file/logistics 验证组/10_No2/
- supplementary file/logistics 验证组/10_No2/No2.txt
- supplementary file/logistics 验证组/10_No2/nom.pdf
- supplementary file/logistics 验证组/10_No2/Nom.R
- supplementary file/logistics 验证组/11_No3/
- supplementary file/logistics 验证组/11_No3/No3(1).txt
- supplementary file/logistics 验证组/11_No3/Nom.R
- supplementary file/logistics 验证组/11_No3/Nom3.pdf
- supplementary file/logistics 验证组/12_No4/
- supplementary file/logistics 验证组/12_No4/No4.txt
- supplementary file/logistics 验证组/12_No4/Nom.R
- supplementary file/logistics 验证组/12_No4/Nom3.pdf
- supplementary file/logistics 验证组/13_No5/
- supplementary file/logistics 验证组/13_No5/No5.txt
- supplementary file/logistics 验证组/13_No5/Nom.R
- supplementary file/logistics 验证组/13_No5/Nom5.pdf
- supplementary file/logistics 验证组/1_lasso/
- supplementary file/logistics 验证组/1_lasso/2025-0125_赵亚会 .docx
- supplementary file/logistics 验证组/1_lasso/good1.csv
- supplementary file/logistics 验证组/1_lasso/input.txt
- supplementary file/logistics 验证组/1_lasso/input1.txt
- supplementary file/logistics 验证组/1_lasso/lambda.pdf
- supplementary file/logistics 验证组/1_lasso/lasso.R
- supplementary file/logistics 验证组/1_lasso/lasso_result.txt
- supplementary file/logistics 验证组/1_lasso/min.pdf
- supplementary file/logistics 验证组/2_logistics/
- supplementary file/logistics 验证组/2_logistics/input.txt
- supplementary file/logistics 验证组/2_logistics/logistics.R
- supplementary file/logistics 验证组/2_logistics/result.txt
- supplementary file/logistics 验证组/3_Nom/
- supplementary file/logistics 验证组/3_Nom/input.txt
- supplementary file/logistics 验证组/3_Nom/Nom.pdf
- supplementary file/logistics 验证组/3_Nom/Nom.R
- supplementary file/logistics 验证组/4_C-index/
- supplementary file/logistics 验证组/4_C-index/C-index.R
- supplementary file/logistics 验证组/4_C-index/input.txt
- supplementary file/logistics 验证组/4_C-index/新建 文本文档.txt
- supplementary file/logistics 验证组/5_Calibration/
- supplementary file/logistics 验证组/5_Calibration/Calibration.pdf
- supplementary file/logistics 验证组/5_Calibration/Calibration.R
- supplementary file/logistics 验证组/5_Calibration/Calibration1.pdf
- supplementary file/logistics 验证组/5_Calibration/Calibration1_01.tif
- supplementary file/logistics 验证组/5_Calibration/input.txt
- supplementary file/logistics 验证组/6_ROC/
- supplementary file/logistics 验证组/6_ROC/input.txt
- supplementary file/logistics 验证组/6_ROC/ROC.pdf
- supplementary file/logistics 验证组/6_ROC/ROC.R
- supplementary file/logistics 验证组/7_DCA/
- supplementary file/logistics 验证组/7_DCA/DCA.pdf
- supplementary file/logistics 验证组/7_DCA/DCA.R
- supplementary file/logistics 验证组/7_DCA/DCA_01.tif
- supplementary file/logistics 验证组/7_DCA/input.txt
- supplementary file/logistics 验证组/8_bootstrapping/
- supplementary file/logistics 验证组/8_bootstrapping/.RData
- supplementary file/logistics 验证组/8_bootstrapping/.Rhistory
- supplementary file/logistics 验证组/8_bootstrapping/C-index.R
- supplementary file/logistics 验证组/8_bootstrapping/input.txt
- supplementary file/logistics 验证组/8_bootstrapping/non_tumordev.csv
- supplementary file/logistics 验证组/8_bootstrapping/non_tumorv.csv
- supplementary file/logistics 验证组/8_bootstrapping/random.R
- supplementary file/logistics 验证组/8_bootstrapping/ver.txt
- supplementary file/logistics 验证组/8_bootstrapping/新建 文本文档.txt
- supplementary file/logistics 验证组/8_bootstrapping.zip
- supplementary file/logistics 验证组/9_No1/
- supplementary file/logistics 验证组/9_No1/No1.txt
- supplementary file/logistics 验证组/9_No1/Nom.R
- supplementary file/logistics 验证组/input.txt
- supplementary file/logistics 验证组/例文.pdf
- supplementary file/二次手术P值.spv
- supplementary file/听力恢复P值.spv
- supplementary file/听骨假体P值.spv
- supplementary file/听骨链周围钙化P值.spv
- supplementary file/咽鼓管功能障碍P值.spv
- supplementary file/完整听骨链P值.spv
- supplementary file/干耳P值.spv
- supplementary file/年龄P值.spv
- supplementary file/性别的P值.spv
- supplementary file/手术方式P值.spv
- supplementary file/混合型聋P值.spv
- supplementary file/病程时长P值.sav
- supplementary file/糖尿病P值.spv
- supplementary file/训练组年龄均数±标准差.sav
- supplementary file/训练组病程时长均数±标准差.spv
- supplementary file/验证组年龄均数±标准差.sav
- supplementary file/验证组病程时长均数±标准差.spv
- supplementary file/高血压P值.spv
- supplementary file/鼻鼻窦炎P值.spv
