# Supplementary material for: A clinical predictive model for hearing recovery after middle ear cholesteatoma surgery based on machine learning
Source: Front Neurol. 2025 Dec 5;16:1673842. doi: 10.3389/fneur.2025.1673842 (PMC12714634; doi:10.3389/fneur.2025.1673842)
Supplement: Supplementary file 4 [file Data_Sheet_4.ZIP › supplementary file/logistics 实验组/10_No2/No2.txt]

id	Status	Age	Gender	Alcohol	Type_survgey
1	1	1	0	1	0
2	1	0	0	0	0
3	0	1	0	1	0
4	0	1	0	0	1
5	1	1	0	1	0
6	0	0	1	1	1
7	0	0	0	0	0
8	0	1	0	0	0
9	0	1	0	0	1
10	0	1	0	0	0
11	0	0	0	0	0
12	0	0	0	0	0
14	0	1	1	0	0
15	0	0	1	0	0
17	0	0	0	0	0
18	1	1	1	1	0
19	0	0	0	0	0
21	0	1	1	1	0
22	0	1	0	0	1
23	0	1	0	0	1
24	0	0	0	1	1
25	0	0	0	0	1
28	0	1	0	0	0
29	0	0	0	0	0
30	0	1	0	0	0
31	0	0	0	1	0
32	0	0	1	0	0
33	0	1	0	1	0
34	0	0	1	0	0
35	0	0	0	0	0
36	1	1	0	1	1
37	0	1	0	0	1
38	0	1	0	0	1
39	0	1	0	0	0
40	0	1	0	0	0
41	0	1	0	0	0
42	0	1	0	0	0
44	0	1	0	1	0
45	0	1	0	0	0
46	0	0	0	0	0
47	0	0	0	0	0
48	0	0	0	0	0
49	0	0	0	0	0
50	0	1	0	0	0
52	0	0	0	0	0
53	0	1	0	0	0
54	0	0	0	0	0
55	0	1	0	0	0
56	0	1	0	0	0
58	0	1	0	0	0
59	0	1	1	0	0
61	0	0	0	0	0
62	1	0	0	1	0
63	1	1	1	1	1
64	0	1	0	0	0
65	1	1	0	1	1
66	1	0	0	0	1
67	1	1	0	1	0
68	0	1	0	0	0
69	0	1	0	1	0
70	1	0	1	1	0
71	1	0	0	0	0
72	0	1	0	0	0
73	0	1	0	0	1
74	1	0	0	1	0
75	1	1	0	1	0
77	0	1	0	0	0
78	0	0	0	0	1
79	0	1	0	0	0
80	1	1	0	1	0
81	0	0	0	0	0
82	0	1	0	0	0
83	0	1	1	0	0
84	0	1	0	0	0
85	0	0	0	0	0
86	0	1	0	0	0
87	0	1	0	0	0
88	0	1	0	0	0
89	0	1	1	0	0
90	1	0	0	1	0
91	1	0	0	1	0
92	0	0	1	0	0
93	0	0	1	0	0
94	0	1	0	0	0
95	0	1	0	0	0
97	0	0	0	0	0
98	0	1	0	0	0
100	0	1	0	0	0
102	0	1	1	0	0
103	0	0	0	0	0
104	0	0	0	0	0
105	0	1	1	0	0
106	0	0	0	0	0
107	0	1	0	0	0
108	0	1	0	0	0
109	0	1	0	0	0
110	0	1	0	0	0
111	0	1	0	0	0
112	1	1	0	0	0
114	0	0	0	0	0
116	0	1	0	0	0
118	0	1	1	0	0
119	0	1	0	0	0
120	1	1	0	1	1
122	0	1	0	0	0
123	0	0	0	0	0
124	0	0	0	0	0
125	0	1	0	0	0
126	0	1	0	1	0
127	0	0	0	0	0
128	1	1	0	1	0
129	1	1	1	1	0
130	0	1	0	0	0
131	0	0	0	0	0
133	0	1	0	0	0
134	0	0	0	0	0
135	0	1	0	0	0
136	1	0	1	1	0
137	0	0	1	0	0
138	0	0	1	0	0
140	0	0	1	0	1
142	0	1	0	0	0
144	0	1	0	0	1
145	0	1	1	0	0
146	0	0	1	0	0
147	0	0	0	0	0
148	0	0	0	0	0
149	0	0	0	0	0
150	0	1	0	0	0
151	0	0	0	0	0
152	0	1	0	0	0
153	0	0	0	0	0
154	0	0	0	0	0
155	0	0	0	0	0
157	0	0	1	0	0
158	0	0	0	0	1
159	0	1	0	0	0
160	0	1	0	0	1
161	0	1	0	0	0
162	0	1	1	0	1
163	0	1	0	0	1
164	0	0	1	0	0
165	1	1	0	0	1
166	1	0	1	1	1
167	0	0	1	0	0
168	0	0	0	0	0
169	0	1	1	0	1
170	0	0	1	0	0
171	0	1	0	0	1
173	0	1	0	1	0
174	0	0	1	0	0
175	0	1	0	1	0
176	0	0	0	0	0
177	0	1	0	1	0
178	0	1	0	1	0
179	0	0	0	0	0
180	0	0	0	1	0
181	0	1	0	1	0
182	1	1	0	0	0
183	0	1	0	0	0
185	0	0	0	1	0
189	0	1	0	0	0
190	0	1	0	0	0
191	0	0	0	0	0
192	0	0	0	0	0
193	0	0	0	0	0
194	0	0	0	0	0
195	0	0	1	0	0
196	0	0	0	0	0
197	0	0	0	1	0
199	0	1	1	0	0
200	0	0	0	0	0
203	0	1	0	0	0
204	0	1	0	1	0
205	1	0	1	1	0
206	0	1	0	0	0
207	0	1	0	0	0
208	0	0	0	0	0
209	0	0	0	0	0
210	0	1	0	0	0
211	0	0	0	0	0
212	1	1	1	1	0
213	0	0	0	0	0
215	1	1	0	1	0
216	0	1	1	0	0
217	1	0	0	1	0
218	0	1	0	0	0
219	1	1	1	0	1
220	0	0	0	0	0
221	1	1	0	1	0
222	0	0	0	0	0
223	0	1	0	0	0
225	0	0	0	0	0
226	0	1	0	0	0
228	0	1	0	0	0
229	0	1	0	0	0
230	1	1	0	1	0
231	0	1	0	0	0
232	1	0	0	0	0
234	0	0	0	0	0
235	1	1	0	1	0
236	1	1	1	0	1
237	0	1	0	0	0
238	0	0	1	0	0
239	0	1	0	0	0
240	0	1	0	0	0
241	0	1	0	0	0
242	0	1	0	0	0
243	1	1	0	1	0
244	1	1	0	1	0
245	0	1	0	0	0
246	0	1	1	0	0
248	0	1	0	0	0
250	0	1	1	0	0
251	1	1	0	0	0
252	0	1	0	0	0
253	0	0	0	0	0
254	0	0	0	0	0
255	0	1	0	1	0
257	0	1	0	0	0
258	0	1	0	0	0
259	0	0	0	0	0
260	0	0	0	0	0
262	0	0	0	0	0
264	0	1	0	0	0
265	0	1	0	0	0
268	0	1	0	0	1
269	0	0	1	0	0
270	0	0	0	0	0
271	0	0	0	0	0
272	0	1	0	0	0
273	0	0	1	0	0
274	0	1	0	1	0
275	0	0	0	0	0
276	0	1	0	0	0
278	0	1	0	0	0
279	1	0	0	0	0
280	0	1	0	1	0
281	1	1	0	0	0
282	0	1	0	0	0
283	0	0	0	0	0
284	1	0	0	1	0
285	1	1	0	0	0
286	0	1	0	1	0
287	0	1	0	1	1
288	0	0	0	0	0
289	0	1	0	0	0
290	0	0	0	1	0
291	0	1	0	0	0
292	0	0	0	0	0
293	0	1	0	0	0
294	1	1	0	1	0
295	0	1	0	0	0
296	0	1	1	0	0
297	0	0	0	0	0
298	1	0	1	0	0
299	0	1	0	0	0
300	0	0	1	0	0
301	0	0	0	0	0
303	0	0	0	0	0
304	0	0	1	0	0
305	0	1	0	0	0
307	0	1	0	1	1
308	0	0	0	0	0
309	0	0	1	0	0
310	1	1	0	0	0
311	0	0	0	0	0
312	0	1	0	0	0
313	0	0	0	0	0
314	0	0	0	0	0
315	0	1	0	0	0
316	0	1	0	0	0
317	0	1	0	0	0
318	1	0	1	0	1
319	0	1	0	0	0
320	0	1	0	0	0
321	1	1	1	1	0
322	1	1	0	1	1
323	0	0	0	0	0
324	0	1	1	0	0
325	0	1	0	0	0
326	0	1	0	0	0
328	0	1	1	0	0
329	0	1	0	0	0
330	0	0	0	0	0
332	0	1	0	0	0
333	0	0	0	0	0
334	0	0	0	0	0
335	1	0	1	0	0
336	0	0	0	0	0
337	0	1	0	0	0
338	1	1	0	0	0
339	0	0	0	0	0
340	0	1	1	0	0
341	0	0	1	0	0
342	0	1	0	0	0
343	0	1	0	0	0
344	0	1	0	0	0
345	0	0	0	0	0
346	0	0	0	1	0
347	0	1	0	0	0
348	0	0	0	0	0
350	1	0	0	0	0
351	0	1	0	0	0
352	0	1	0	0	0
353	0	0	0	0	0
354	0	1	0	0	0
355	0	0	1	0	0
356	1	1	0	1	0
357	0	1	0	0	0
358	0	1	0	0	0
359	0	1	1	0	0
360	0	1	0	0	0
361	0	1	0	0	0
364	0	1	1	1	1
365	0	1	0	0	0
366	0	0	0	0	0
367	0	1	0	0	0
368	0	0	0	1	0
369	0	0	0	0	0
370	0	0	0	0	0
372	0	0	0	0	0
373	0	1	0	0	0
374	0	0	1	0	0
375	0	0	0	0	0
376	0	0	0	0	0
377	0	1	0	0	0
379	1	1	0	1	0
380	0	0	0	1	0
382	1	0	0	1	0
384	1	0	0	1	0
386	0	0	1	0	0
387	0	0	1	0	0
388	1	0	0	1	0
389	0	1	0	0	0
390	0	1	1	0	0
391	0	0	0	0	0
392	0	1	0	0	0
393	0	1	0	0	0
394	0	1	0	0	0
395	0	1	0	0	0
396	0	1	0	1	0
397	0	0	0	0	0
398	0	0	1	0	0
401	1	0	0	0	0
402	0	1	0	0	0
403	1	0	0	1	0
404	1	1	0	1	0
405	0	1	0	0	0
406	0	1	0	0	0
407	0	1	0	0	0
408	1	0	0	1	0
409	0	0	1	0	0
410	1	0	0	0	0
411	0	0	0	0	0
412	0	0	0	0	0
413	0	1	0	0	0
414	1	0	1	0	1
415	0	0	0	1	0
416	0	0	0	0	0
417	0	1	1	0	0
418	0	0	0	0	0
419	0	0	0	1	1
420	0	1	0	1	0
421	0	0	0	0	0
423	0	0	0	0	0
427	1	1	0	0	0
428	0	1	0	0	0
429	0	1	0	0	0
430	0	0	1	0	0
431	0	0	0	0	0
432	1	0	0	0	0
433	0	1	0	0	0
435	0	0	0	0	0
436	0	0	0	0	0
437	1	0	0	0	0
438	0	0	0	0	0
439	0	0	0	0	0
440	0	0	0	0	0
441	0	1	0	0	0
442	0	0	0	0	0
443	1	1	1	1	0
444	0	1	1	0	0
446	0	0	1	0	0
447	0	1	0	1	0
448	1	1	1	0	0
449	1	1	0	0	0
451	0	1	0	0	0
452	1	0	0	0	1
453	0	1	0	1	0
454	0	0	0	0	0
455	0	1	0	0	0
456	1	1	0	1	0
457	0	0	0	0	0
458	0	1	0	0	0
460	0	1	0	0	0
461	0	1	0	0	0
462	0	0	0	0	0
463	0	0	0	0	0
464	0	1	0	0	0
465	1	1	0	1	0
467	0	0	0	0	0
469	0	1	0	0	0
471	0	0	0	0	0
472	0	1	0	0	0
473	1	0	1	0	0
474	0	1	1	0	0
475	0	0	0	0	0
476	0	1	1	1	0
477	0	0	0	0	0
478	0	1	0	0	0
479	0	0	0	0	0
480	1	1	0	1	0
481	0	0	1	0	0
482	1	0	0	1	0
483	1	1	1	1	0
484	0	1	0	0	0
487	0	0	0	0	0
488	0	1	1	0	0
489	0	0	0	0	0
490	0	1	0	0	0
491	0	1	0	0	0
492	0	0	0	0	0
493	0	1	0	1	0
494	0	1	0	0	0
496	0	0	0	0	0
497	1	1	0	1	0
498	0	0	1	0	0
499	0	1	0	1	0
500	0	1	0	0	0
502	0	0	1	1	0
503	0	1	1	1	0
504	1	0	0	1	0
505	1	0	0	0	0
506	1	1	0	1	0
507	0	0	0	0	0
508	1	1	0	0	0
509	0	0	0	0	0
510	0	0	1	0	0
511	0	1	0	0	0
513	0	1	0	1	0
514	0	0	0	1	0
515	1	1	0	1	1
516	0	0	0	0	0
517	0	1	0	0	0
518	0	0	0	1	0
519	0	1	1	1	1
520	1	0	1	0	0
521	0	0	1	0	0
522	0	0	0	0	0
523	0	0	0	1	0
524	0	0	0	1	1
525	0	0	0	0	0
527	0	1	0	0	0
528	0	1	0	0	0
529	1	0	0	1	0
530	1	0	0	1	0
532	0	1	1	0	0
533	0	0	1	0	0
535	1	1	0	1	0
536	0	0	0	0	0
537	0	1	0	0	0
538	0	0	0	0	0
539	0	0	0	0	0
540	0	0	0	0	0
542	0	1	1	0	0
543	1	0	1	0	0
544	0	0	0	1	0
545	0	0	1	0	0
546	0	1	0	0	0
547	0	1	0	0	0
548	0	0	0	0	0
549	0	1	0	0	0
550	0	0	1	0	0
551	0	1	0	0	0
552	0	1	0	0	0
553	0	0	0	0	0
554	0	1	0	0	0
555	0	1	1	0	0
556	0	1	0	0	0
557	0	0	0	0	0
558	0	1	0	0	0
559	0	0	1	0	0
560	0	0	0	1	0
561	0	0	0	0	0
562	0	1	1	0	0
564	0	0	0	0	0
565	0	0	0	0	0
566	1	0	0	0	0
567	0	1	0	0	0
568	0	1	0	0	0
569	0	1	0	0	0
570	0	1	0	0	0
571	0	0	0	0	0
572	0	1	0	0	0
574	0	1	0	0	0
575	0	1	0	0	0
576	0	1	1	0	0
577	0	0	0	0	0
578	0	1	0	0	0
579	0	1	0	1	0
580	0	1	1	0	0
581	0	1	0	0	0
582	0	1	0	0	1
583	0	0	0	0	0
585	0	0	0	0	0
586	0	0	1	0	0
587	0	0	0	0	0
589	0	1	0	0	0
590	0	0	0	0	0
591	0	1	0	0	0
592	1	1	0	0	0
593	0	0	0	0	0
594	0	0	0	0	0
595	1	0	0	1	1
597	1	1	0	1	1
598	0	0	0	0	0
600	0	0	0	0	0
601	0	1	0	0	0
602	1	0	0	0	0
604	0	1	0	0	0
605	0	1	0	0	0
606	0	1	1	0	0
607	0	0	0	0	0
608	0	0	0	0	0
609	0	0	0	0	0
611	0	0	0	0	0
612	1	0	0	1	0
613	0	1	0	0	0
614	1	0	0	1	0
617	0	1	0	0	0
618	0	0	0	0	0
620	0	1	0	0	0
621	0	1	0	0	1
622	0	0	0	0	0
624	1	0	0	1	0
625	0	1	0	0	0
627	0	0	0	0	0
628	1	0	1	1	0
629	0	1	0	0	0
630	1	1	0	0	0
631	0	0	0	0	0
632	0	1	0	0	0
633	0	0	0	0	0
634	0	1	1	0	1
635	0	0	0	1	0
636	0	1	0	0	0
637	0	1	0	0	0
638	1	0	0	1	0
639	1	0	0	1	0
640	0	1	0	0	0
641	0	1	1	0	0
642	0	0	0	0	0
643	0	0	0	0	0
644	0	1	0	0	0
645	0	1	0	0	0
646	1	1	1	1	0
647	0	1	0	0	0
648	1	1	1	0	0
649	0	0	0	1	1
650	0	1	0	0	0
652	0	0	0	0	0
653	0	1	0	0	0
654	1	1	1	0	1
655	0	0	0	1	0
656	0	0	0	1	0
657	1	1	0	0	1
658	0	1	0	0	0
659	0	1	0	0	0
660	0	0	0	0	0
661	0	1	0	0	0
662	0	1	0	0	0
663	0	0	0	0	0
664	0	0	0	0	0
665	0	0	0	0	1
666	1	0	0	1	0
667	0	0	0	0	0
668	1	0	0	1	1
669	0	0	0	1	0
670	0	0	0	1	0
671	1	1	0	1	0
672	1	0	1	1	0
673	1	1	1	1	0
674	0	0	0	1	0
675	1	1	1	1	0
676	1	1	0	1	0
678	0	0	0	1	0
679	1	1	0	1	1
681	1	1	0	1	1
682	1	1	0	1	0
683	1	1	0	1	0
684	1	1	0	1	0
685	1	1	0	1	0
686	1	1	0	1	0
687	1	1	0	1	0
689	0	1	0	1	0
690	0	1	0	1	0
691	1	1	1	1	0
692	1	0	0	0	0
693	1	1	1	1	0
695	1	1	0	1	0
696	0	1	0	1	0
697	0	0	0	1	0
698	1	0	1	1	0
699	0	1	0	1	0
701	0	1	0	1	0
702	1	0	0	1	0
703	1	1	0	1	0
704	1	1	1	1	0
705	1	0	0	1	0
706	0	0	1	1	0
707	1	1	1	1	0
708	0	0	0	1	0
709	1	0	0	1	0
710	1	1	0	1	0
711	1	0	0	0	0
712	1	0	0	1	0
714	0	1	0	1	0
715	0	0	0	1	0
719	1	1	0	1	1
720	1	1	0	1	0
722	0	1	0	1	0
723	0	1	0	1	0
724	1	0	0	1	0
725	0	0	0	1	0
726	1	0	0	1	0
727	1	1	0	1	0
728	1	1	0	1	0
729	1	1	0	1	0
731	0	1	0	1	0
732	0	0	0	1	0
733	1	0	0	1	0
734	1	1	0	1	0
735	1	0	0	1	0
736	1	1	0	1	0
737	0	0	0	0	0
738	0	0	1	1	1
739	1	0	0	1	1
740	0	0	0	1	1
741	1	0	0	1	0
742	1	0	0	1	0
743	1	1	0	1	0
745	0	1	1	1	0
747	0	1	0	1	0
748	1	1	0	0	1
749	1	0	0	1	0
751	1	1	0	1	0
752	0	0	0	1	0
753	0	0	0	1	1
754	1	0	0	1	0
755	1	1	1	1	1
756	1	1	0	1	0
758	1	0	1	1	0
759	1	1	0	1	0
760	0	0	0	1	0
761	0	1	1	0	0
762	1	1	0	1	0
763	1	1	0	1	0
766	1	1	0	1	0
767	1	0	0	1	0
769	1	0	0	1	0
770	0	0	0	0	0
771	1	0	0	1	0
772	1	1	1	1	0
773	1	0	0	1	0
774	1	1	0	1	0
775	1	1	0	1	0
776	1	0	0	1	0
777	0	0	0	1	0
779	1	1	0	1	0
781	1	1	0	1	0
782	1	1	0	1	0
783	0	0	0	0	0
784	1	0	0	1	0
785	1	1	0	1	0
786	1	1	0	1	0
787	1	1	1	1	0
788	1	1	0	1	0
790	1	0	0	1	0
791	1	0	1	1	0
792	1	0	0	0	0
793	1	0	0	0	0
794	1	0	1	1	0
795	1	0	1	1	0
796	1	0	1	1	0
797	1	0	1	1	0
798	1	1	0	0	1
799	1	1	0	0	0
800	1	1	0	0	1
801	1	1	0	0	1
802	1	0	0	1	1
803	1	1	0	1	0
804	1	0	0	1	0
805	1	0	0	1	0
806	1	0	1	0	0
807	1	1	1	0	1
808	1	1	1	0	1
809	1	0	0	0	1
810	1	1	1	0	1
811	1	0	0	0	0
812	0	1	1	0	0
813	0	1	1	1	1
814	0	1	1	1	0
815	0	1	0	1	1
816	1	0	1	1	1
817	1	0	0	0	1
818	1	0	0	1	0
819	1	0	0	0	1
820	0	0	1	0	0
821	1	0	1	0	0
822	1	0	0	1	0
823	1	0	0	1	1
824	1	0	0	0	1
825	0	0	1	1	0
826	1	1	1	0	0
827	1	1	1	0	0
828	1	1	1	0	1
829	1	1	0	0	1
830	0	0	0	0	0
831	1	1	0	0	1
832	1	0	1	0	0
833	1	0	1	1	1
834	1	0	1	1	1
835	1	1	1	1	1
836	1	1	0	1	0
837	1	0	0	0	1
838	1	1	1	1	0
839	1	0	0	0	0
840	0	1	0	0	0
841	1	1	1	0	1
842	1	1	1	1	1
843	1	1	1	1	0
844	1	0	1	0	0
845	1	0	1	1	0
846	0	0	0	0	1
847	0	0	1	1	0
848	1	1	1	0	0
849	1	1	1	0	0
850	1	1	1	0	1
851	1	1	0	0	1
852	0	0	0	0	0
853	1	1	0	0	1
854	1	0	1	0	0
855	1	0	1	1	1
856	1	0	1	1	1
857	1	1	1	1	1
858	1	1	0	1	0
859	1	0	0	0	1
