# Supplementary material for: A clinical predictive model for hearing recovery after middle ear cholesteatoma surgery based on machine learning
Source: Front Neurol. 2025 Dec 5;16:1673842. doi: 10.3389/fneur.2025.1673842 (PMC12714634; doi:10.3389/fneur.2025.1673842)
Supplement: Supplementary file 4 [file Data_Sheet_4.ZIP › supplementary file/logistics 实验组/10_No2/Nom.R]

#install.packages("rms")

library(rms)

setwd("C:\\Users\\scikuangren\\Desktop\\logistics\\10_No2")

non_tumor<-read.table("No2.txt",header=T,sep="\t")
 
non_tumor$Age<-factor(non_tumor$Age,labels=c("<18",">=18"))
non_tumor$Gender<-factor(non_tumor$Gender,labels=c("Female","Male"))
non_tumor$Alcohol<-factor(non_tumor$Alcohol,labels=c("No","Yes"))
non_tumor$Type_survgey<-factor(non_tumor$Type_survgey,labels=c("0","1"))

ddist <- datadist(non_tumor)
options(datadist="ddist")

mylog<-lrm(Status~Age + Gender + Alcohol + Type_survgey,data=non_tumor,x=T,y=T)
mynom<- nomogram(mylog, fun=plogis,fun.at=c(0.0001,0.1,0.2,0.3,0.4,0.5,0.6,0.7,0.8,0.9,0.9999),lp=F, funlabel="Risk of complication")

pdf("nom.pdf",10,8)
plot(mynom)
dev.off()
