# Supplementary material for: A clinical predictive model for hearing recovery after middle ear cholesteatoma surgery based on machine learning
Source: Front Neurol. 2025 Dec 5;16:1673842. doi: 10.3389/fneur.2025.1673842 (PMC12714634; doi:10.3389/fneur.2025.1673842)
Supplement: Supplementary file 4 [file Data_Sheet_4.ZIP › supplementary file/logistics 实验组/11_No3/No3(1).txt]

id	Status	Age	Gender	Race	CDC20	CCNB2	BIRC5	CENPI
	1	2	1	1
1	1	0	0	1	0	0	1	1
2	1	3	1	1		1	1	1
3	1	2	1	0		1	1	0
4	1	2	1	0	1	0	1	0
5	1	3	1	1	1	1	0	0
6	1	2	0	1	1	1	1	0
7	1	4	0	0	0	1	1	0
8	1	3	1	1	0	1	1	1
9	1	3	1	1	0	1	1	1
10	1	0	0	0	0	1	0	1
11	1	2	1	1	0	1	1	1
12	1	3	1	0	1	0	1	1
14	1	4	0	1	1	1	1	0
15	1	3	1	1	1	1	1	1
17	1	3	0	1	1	1	0	1
18	1	3	1	1	1	0	0	1
19	1	2	0	1	0	1	0	1
21	1	0	1	0	1	1	0	1
22	1	3	0	1	1	1	0	1
23	1	3	1	1	1	0	0	0
24	1	4	1	0	0	0	0	0
25	1	2	1	1	0	1	0	1
28	1	3	1	0	1	1	0	1
29	1	1	1	2	0	1	0	1
30	1	2	0	2	1	1	0	1
31	1	4	1	0	1	1	0	1
32	0	3	1	0	1	1	0	1
33	1	0	0	0	1	0	0	0
34	0	3	1	1		1	0	1
35	1	4	0	0	0	0	0	0
36	1	2	1	1	0	1	0	1
37	1	0	1	0	0	1	0	1
38	0	2	1	0	0	1	0	1
39	0	4	1	0	0	0	0	0
40	1	0	1	0	0	1	0	1
41	0	4	1	0	0	1	0	1
42	1	3	1	1	0	1	0	1
44	1	0	1	0	0	0	0	0
45	1	0	0	0	0	1	0	1
46	1	3	1	0	0	1	0	1
47	1	0	0	0	0	1	0	1
48	1	4	1	0	0	1	0	1
49	0	3	1	1	1	1	0	1
50	1	2	1	1	1	1	0	1
52	1	2	1	1	1	0	0	0
53	1	4	0	2	0	1	0	1
54	1	2	1	0	0	0	0	0
55	1	4	1	0	0	1	0	1
56	1	3	0	0	0	1	0	1
58	1	3	1	1	1	1	0	1
59	1	4	1	2	1	1	0	1
61	1	3	1	0	0	1	0	1
62	1	1	1	2	1	1	0	1
63	1	3	1	0	0	1	0	1
64	1	4	1	2	1	1	0	1
65	1	3	1	0	0	1	0	1
66	1	4	0	0	0	1	0	1
67	1	2	1	0	0	1	0	1
68	1	4	1	0	0	1	0	1
69	1	1	1	1	0	0	0	0
70	1	2	1	0	0	0	0	0
71	1	2	1	0	0	0	0	0
72	1	4	1	1	1	1	0	1
73	1	2	1	0	0	0	0	0
74	0	0	1	0	0	0	0	0
75	1	1	0	0	0	1	0	1
77	0	3	1	0	0	0	0	0
78	1	4	0	0	0	0	0	0
79	0	3	1	0	0	1	0	1
80	1	4	0	2	1	1	0	1
81	1	2	1	0	0	1	0	1
82	1	2	1	2	1	0	0	0
83	1	0	0	2	0	1	0	1
84	0	4	1	2	1	0	0	0
85	1	3	1	0	0	0	0	0
86	0	1	1	0	0	0	0	0
87	1	2	1	0	0	1	0	1
88	1	3	1	2	1	1	0	1
89	1	4	1	0	0	1	0	1
90	1	4	1	2	1	1	0	1
91	1	4	1	0	0	1	0	1
92	1	0	1	0	0	1	0	1
93	1	3	1	2	1	1	0	1
94	1	2	1	2	1	1	0	1
95	1	2	1	0	0	1	0	1
97	1	0	0	2	0	1	0	1
98	1	0	0	2	0	0	0	0
100	1	0	1	1	0	1	0	1
102	1	0	0	2	1	1	0	1
103	1	3	1	0	0	1	0	1
104	1	0	1	0	0	0	0	0
105	0	2	1	0	0	0	0	0
106	1	2	1	1	0	0	0	0
107	1	0	0	0	0	1	0	1
108	1	0	0	0	0	0	0	0
109	1	0	0	0	0	1	0	1
110	1	2	1	0	0	0	0	0
111	0	2	0	0	0	0	0	0
112	0	3	1	2	1	1	0	1
114	1	3	0	0	0	1	0	1
116	1	3	1	0	0	0	0	0
118	1	0	0	2	0	1	0	1
119	1	4	1	2	1	0	0	0
120	1	2	1	2	1	1	0	1
122	1	3	0	0	0	1	0	1
123	0	4	0	0	0	1	0	1
124	1	3	1	0	0	1	0	1
125	1	4	1	0	0	1	0	1
126	1	0	1	2	1	1	0	1
127	1	0	1	2	1	1	0	1
128	1	4	1	0	0	1	0	1
129	1	0	1	2	1	1	0	1
130	1	3	0	0	0	1	0	1
131	1	2	1	2	1	0	0	0
133	1	3	1	1	1	1	0	1
134	1	3	1	0	0	0	0	0
135	1	0	1	2	0	1	0	1
136	0	2	0	0	0	0	0	0
137	0	0	0	0	0	1	0	1
138	1	0	0	2	1	1	0	1
140	1	3	0	0	0	1	0	1
142	0	3	0	1	1	1	0	1
144	0	4	1	0	0	1	0	1
145	1	2	1	2		1	0	1
146	0	3	1	2		1	0	1
147	0	2	1	2		1	0	1
148	0	3	1	1		1	0	1
149	0	4	1	1		1	0	1
150	0	1	0	2		1	0	1
151	1	2	1	0	0	0	0	0
152	1	0	1	1		0	0	0
153	0	3	1	0	0	0	0	0
154	0	3	1	2		1	0	1
155	0	3	1	0	0	1	0	1
157	1	0	1	0	0	1	0	1
158	0	0	1	0	0	0	0	0
159	1	4	1	0	0	1	0	1
160	1	3	1	1		1	0	1
161	1	3	1	0	0	1	0	1
162	1	3	1	0	0	1	0	1
163	1	3	1	0	0	1	0	1
164	1	3	0	0	0	1	0	1
165	1	4	1	0	0	1	0	1
166	0	1	1	2		1	0	1
167	1	0	1	0	0	1	0	1
168	1	4	1	2		1	0	1
169	1	3	1	0	0	1	0	1
170	1	2	0	0	0	0	0	0
171	1	2	0	0	0	0	0	0
173	1	4	0	0	0	1	0	1
174	0	3	1	0	0	1	0	1
175	1	0	0	0	0	1	0	1
176	1	3	1	0	0	1	0	1
177	1	4	0	0	0	1	0	1
178	1	0	0	0	0	1	0	1
179	1	2	1	0	0	0	0	0
180	1	4	0	1		0	0	0
181	1	3	1	0	0	0	0	0
182	1	0	0	0	0	0	0	0
183	1	4	1	0	0	1	0	1
185	1	0	0	0	0	1	0	1
189	1	0	1	0	1	0	0	0
190	0	2	1	0	1	1	0	1
191	0	3	1	0	1	0	0	0
192	1	3	1	1		1	0	1
193	1	3	1	0	1	1	0	1
194	1	4	1	0	1	1	0	1
195	0	4	1	0	1	1	0	1
196	1	4	1	0	1	0	0	0
197	0	2	1	1		1	0	1
199	0	2	1	0	1	0	0	0
200	1	4	1	2		1	0	1
203	0	3	1	0	1	1	0	1
204	1	3	1	0	1	1	0	1
205	0	3	0	0	1	1	0	1
206	1	3	1	0	1	1	0	1
207	1	3	1	1		1	0	1
208	1	0	0	0	1	0	0	0
209	1	4	1	2		1	0	1
210	1	4	1	0	1	1	0	1
211	1	3	0	0	1	1	0	1
212	1	0	0	1		1	0	1
213	1	0	1	0	1	1	0	1
215	1	0	1	0	1	1	0	1
216	1	4	1	0	1	0	0	0
217	1	0	1	0	0	1	0	1
218	0	3	1	0	0	0	0	0
219	1	4	1	0	1	0	0	0
220	1	2	1	0	0	0	0	0
221	0	0	1	0	1	0	0	0
222	1	3	1	0	1	1	0	1
223	1	4	1	0	1	0	0	0
225	1	3	1	0	1	1	0	1
226	1	4	0	0	1	0	0	0
228	1	2	1	1	1	1	0	1
229	1	4	1	1	1	1	0	1
230	1	3	0	0	1	0	0	0
231	1	3	1	1	0	0	0	0
232	1	4	0	0	1	1	0	1
234	1	0	1	1	1	1	0	1
235	1	2	1	0	0	1	0	1
236	1	0	1	0	1	1	0	1
237	1	0	1	0	1	0	0	0
238	1	2	1	1	1	0	0	0
239	1	0	0	0	1	0	0	0
240	1	3	1	0	1	0	0	0
241	0	2	1	1	1	1	0	1
242	1	3	1	0	1	0	0	0
243	1	3	1	0	1	1	0	1
244	1	3	1	0	1	0	0	0
245	1	0	1	0	1	1	0	1
246	1	2	1	1	1	1	0	1
248	1	0	1	0	1	1	0	1
250	1	0	1	0	1	1	0	1
251	1	4	1	0	0	1	0	1
252	1	2	1	0	0	1	0	1
253	1	2	1	1	1	1	0	1
254	1	3	1	1	1	0	0	0
255	1	2	1	0	0	1	0	1
257	1	3	1	1	1	1	0	1
258	1	0	1	0	0	1	0	1
259	1	2	0	0	0	1	0	1
260	1	4	0	0	0	1	0	1
262	1	2	1	0	0	1	0	1
264	1	3	1	0	0	1	0	1
265	1	2	1	0	0	1	0	1
268	1	3	1	1	1	1	0	1
269	0	3	1	0	0	0	0	0
270	1	0	1	1	1	0	0	0
271	0	3	0	1	0	1	0	1
272	0	3	1	1	1	1	0	1
273	1	0	1	0	0	0	0	0
274	1	3	1	0	0	1	0	1
275	1	0	0	0	0	1	0	1
276	1	4	0	0	0	1	0	1
278	1	1	1	1		0	0	0
279	1	0	0	0	0	1	0	1
280	1	3	0	0	0	1	0	1
281	1	0	1	0	0	1	0	1
282	1	3	1	0	0	0	0	0
283	1	4	1	1		1	0	1
284	1	4	1	2		0	0	0
285	0	4	0	0	0	0	0	0
286	1	0	1	0	0	0	0	0
287	0	3	1	1		1	0	1
288	1	2	0	0	0	0	0	0
289	1	0	0	2		1	0	1
290	0	4	0	1		1	0	1
291	1	4	1	0	0	1	0	1
292	0	4	1	0	0	1	0	1
293	1	3	0	1		0	0	0
294	1	0	0	2		1	0	1
295	1	0	1	0	0	0	0	0
296	0	3	1	0	0	1	0	1
297	0	0	1	2		0	0	0
298	1	3	0	2		1	0	1
299	1	0	0	2		1	0	1
300	1	2	0	0	0	0	0	0
301	1	0	1	2		0	0	0
303	1	0	0	2		1	0	1
304	1	2	1	2		0	0	0
305	1	0	1	2		1	0	1
307	1	4	1	2		0	0	0
308	1	3	0	2		1	0	1
309	1	2	1	0	0	1	0	1
310	1	3	1	2		1	0	1
311	1	2	1	2		0	0	0
312	1	2	0	2		1	0	1
313	1	4	1	2		0	0	0
314	1	3	1	2		1	0	1
315	1	0	1	2		0	0	0
316	0	3	1	2		1	0	1
317	1	3	1	2		0	0	0
318	1	0	1	2		1	0	1
319	1	0	0	0	1	1	0	1
320	0	3	1	0	1	1	0	1
321	0	2	0	2		1	0	1
322	0	0	1	2		0	0	0
323	1	3	1	0	1	1	0	1
324	1	4	1	0	1	1	0	1
325	1	0	1	0	1	1	0	1
326	1	3	1	0	1	1	0	1
328	1	4	1	0	1	1	0	1
329	1	0	0	0	1	1	0	1
330	1	0	1	0	1	1	0	1
332	1	1	1	2		1	0	1
333	1	4	1	0	1	1	0	1
334	1	3	1	0	1	1	0	1
335	1	4	0	2		1	0	1
336	1	2	1	0	1	1	0	1
337	1	3	1	0	1	1	0	1
338	1	4	1	0	1	1	0	1
339	1	0	0	0	1	0	0	0
340	1	1	1	1		1	0	1
341	1	3	1	0	1	1	0	1
342	1	4	0	0	1	1	0	1
343	0	4	0	0	1	0	0	0
344	1	4	0	0	1	0	0	0
345	1	3	0	0	1	0	0	0
346	1	4	1	0	1	1	0	1
347	1	3	1	1		1	0	1
348	1	0	0	0	1	1	0	1
350	1	2	1	0	1	1	0	1
351	1	4	0	0	1	1	0	1
352	1	2	1	0	1	0	0	0
353	1	3	1	0	1	1	0	1
354	1	4	0	0	1	1	0	1
355	1	0	0	0	1	1	0	1
356	1	0	0	2		0	0	0
357	1	0	1	0	1	1	0	1
358	0	2	1	0	1	1	0	1
359	1	0	1	0	1	0	0	0
360	0	3	1	0	1	0	0	0
361	1	3	0	0	1	1	0	1
364	0	2	0	0	1	0	0	0
365	0	3	0	0	1	1	0	1
366	0	2	0	2		1	0	1
367	0	3	0	0	1	1	0	1
368	1	4	1	0	1	1	0	1
369	1	2	0	0	1	1	0	1
370	1	0	1	0	1	1	0	1
372	1	0	0	0	1	1	0	1
373	1	3	0	2		0	0	0
374	1	2	1	0	1	1	0	1
375	1	0	1	0	1	1	0	1
376	1	3	1	0	1	1	0	1
377	1	4	1	0	1	0	0	0
379	1	1	1	0	1	1	0	1
380	0	4	1	0	1	1	0	1
382	1	3	1	2		0	0	0
384	1	3	1	0	1	0	0	0
386	1	3	1	2		0	0	0
387	1	2	0	0	1	1	0	1
388	1	0	1	0	1	0	0	0
389	1	2	1	0	1	1	0	1
390	0	3	1	0	1	1	0	1
391	1	1	1	0	1	0	0	0
392	1	2	1	0	1	0	0	0
393	1	3	1	2		1	0	1
394	1	4	0	1		1	0	1
395	1	4	1	2		0	0	0
396	1	2	1	0	1	1	0	1
397	1	0	1	0	1	1	0	1
398	1	3	1	0	1	1	0	1
401	1	3	1	0	1	0	0	0
402	0	2	0	0	1	1	0	1
403	1	3	0	0	1	1	0	1
404	1	2	1	0	1	1	0	1
405	0	3	1	0	1	1	0	1
406	0	4	0	0	1	0	0	1
407	1	0	1	0	1	1	0	1
408	1	0	1	0	1	1	0	1
409	0	3	1	0	1	1	0	1
410	1	3	0	0	1	1	0	1
411	1	4	1	0	1	1	0	1
412	0	3	1	0	1	1	0	1
413	1	3	1	2		1	0	1
414	0	0	1	0	1	1	0	1
415	1	0	0	0	1	1	0	1
416	1	4	1	0	1	0	0	1
417	1	0	0	0	1	0	0	1
418	1	3	0	0	1	1	0	1
419	1	0	1	2		1	0	1
420	0	4	0	2		0	0	1
421	1	4	1	1		1	0	1
423	1	3	0	0	1	1	0	1
427	0	2	1	2		1	0	1
428	1	4	1	0	1	0	0	1
429	1	0	0	0	1	1	0	1
430	1	0	1	2		1	0	1
431	1	4	0	2		1	0	1
432	1	0	1	0	1	0	0	1
433	1	4	0	2		1	0	1
435	1	3	0	2		0	0	1
436	1	2	1	2		0	0	1
437	1	4	0	2		0	0	1
438	1	0	1	0	1	1	0	1
439	1	2	1	2		0	0	1
440	1	2	0	2		1	0	1
441	1	3	1	2		1	0	1
442	1	0	0	2		1	0	1
443	1	1	1	2		1	0	1
444	1	0	1	2		0	0	1
446	1	3	1	1		1	0	1
447	1	3	1	0	1	0	0	1
448	1	2	1	0	1	1	0	1
449	1	2	0	0	1	0	0	1
451	0	1	0	2		1	0	1
452	0	3	1	1		1	0	1
453	0	3	0	2		0	0	1
454	0	0	1	2		0	0	1
455	0	2	1	0	1	1	0	1
456	0	3	0	0	1	0	0	1
457	0	3	1	0	1	1	0	1
458	0	3	0	0	1	1	0	1
460	1	3	1	0	1	1	0	1
461	0	3	1	0	1	1	0	1
462	0	3	0	2		0	0	1
463	0	0	0	2		1	0	1
464	0	3	0	0	1	1	0	1
465	1	2	0	0	1	1	0	1
467	1	0	1	0	1	1	0	1
469	0	4	0	0	1	1	0	1
471	1	3	1	0	1	1	0	1
472	1	4	0	0	1	1	0	1
473	1	3	1	0	1	1	0	1
474	1	4	0	2		1	0	1
475	1	3	1	0	1	0	0	1
476	1	0	1	0	1	0	0	1
477	1	0	0	0	1	1	0	1
478	1	2	1	0	1	1	0	1
479	1	4	0	0	1	0	0	1
480	1	0	1	0	1	1	0	1
481	1	0	0	0	1	1	0	1
482	1	4	1	0	1	1	0	1
483	1	3	0	0	1	0	0	1
484	1	3	1	0	1	1	0	1
487	1	4	1	1		1	0	1
488	1	0	1	0	1	1	0	1
489	1	4	1	2		0	0	1
490	1	3	1	0	1	1	0	1
491	1	1	1	1		0	0	1
492	1	3	1	0	1	0	0	1
493	1	0	0	0	1	0	0	1
494	1	0	0	1		1	0	1
496	1	2	1	1		0	0	1
497	1	4	1	0	1	1	0	1
498	1	0	1	2		1	0	1
499	1	2	1	1		1	0	1
500	1	3	1	0	1	1	0	1
502	1	4	1	2		0	0	1
503	1	2	1	0	1	1	0	1
504	1	1	1	0	1	0	0	1
505	1	2	1	1		1	0	1
506	1	4	1	0	1	0	0	1
507	0	2	1	2		1	0	1
508	1	0	0	2		1	0	1
509	1	3	1	1		0	0	1
510	1	1	1	1		0	0	1
511	1	2	1	1		1	0	1
513	1	4	1	0	1	0	0	1
514	1	2	1	0	1	1	0	1
515	1	0	0	1
516	1	4	1	1
517	1	4	1	0	1	1	0	1
518	1	3	1	1		1	0	1
519	1	2	0	2		1	0	1
520	1	2	1	2		0	0	1
521	1	4	1	1		1	0	1
522	1	2	1	1		1	0	1
523	1	1	1	2		1	0	1
524	1	3	1	1		1	0	1
525	1	4	0	1		1	0	1
527	1	2	1	0	1	1	0	1
528	1	3	1	1		1	0	1
529	1	2	1	0	1	1	0	1
530	1	0	1	2		1	0	1
532	1	2	1	0	1	0	0	1
533	1	2	1	0	1	0	0	1
535	1	4	1	0	1	1	0	1
536	0	2	0	1		1	0	1
537	1	3	1	0	1	0	0	1
538	0	4	1	1		1	0	1
539	0	2	1	1		1	0	1
540	0	0	0	1		1	0	1
542	0	3	0	0	1	0	0	1
543	0	2	1	1		1	0	1
544	1	0	1	1		1	0	1
545	1	0	1	0	1	1	0	1
546	0	1	1	2		0	0	1
547	0	3	1	1		1	0	1
548	1	0	1	0	1	0	0	1
549	1	4	1	0	1	0	0	1
550	1	4	1	2		0	0	1
551	1	0	0	0	1	1	0	1
552	1	2	0	0	1	0	0	1
553	1	0	0	0	1	1	0	1
554	1	2	1	0	1	1	0	1
555	1	0	1	0	1	1	0	1
556	1	2	1	0	1	1	0	1
557	1	2	1	0	1	0	0	1
558	1	3	1	2		1	0	1
559	1	2	1	0	1	0	0	1
560	1	2	0	0	1	1	0	1
561	1	2	0	2		0	0	1
562	1	3	1	0	1	1	0	1
564	1	2	1	0	1	1	0	1
565	1	0	1	0	1	0	0	1
566	1	4	1	2		0	0	1
567	1	0	0	0	1	1	0	1
568	1	3	1	0	1	0	0	1
569	0	3	1	2		1	0	1
570	1	3	1	0	1	1	0	1
571	1	3	0	0	1	1	0	1
572	1	0	0	0	1	1	0	1
574	1	0	1	0	1	0	0	1
575	1	0	0	2		1	0	1
576	1	3	0	0	1	1	0	1
577	1	0	1	2		1	0	1
578	1	4	0	2		1	0	1
579	1	0	1	2		1	0	1
580	0	0	0	2		1	0	1
581	1	3	1	0	1	1	0	1
582	1	2	1	0	1	1	0	1
583	1	2	1	0	1	1	0	1
585	0	2	1	0	1	0	0	1
586	0	3	1	1		0	0	1
587	0	2	1	0	1	1	0	1
589	0	4	1	2		1	0	1
590	0	3	1	0	1	0	0	1
591	0	3	1	0	1	1	0	1
592	0	0	0	2		1	0	1
593	0	4	0	0	1	1	0	1
594	0	2	1	0	1	0	0	1
595	1	3	1	0	1	1	0	1
597	1	0	0	2		1	0	1
598	1	0	1	2		1	0	1
600	0	0	1	0	1	0	0	1
601	1	0	0	0	1	1	0	1
602	1	1	1	1		0	0	1
604	1	3	0	1		0	0	1
605	1	4	1	0	1	0	0	1
606	1	0	1	0	1	1	0	1
607	1	0	0	0	1	0	0	1
608	1	3	0	0	1	1	0	1
609	1	0	0	0	1	1	0	1
611	1	0	1	0	1	1	0	1
612	1	0	0	0	1	1	0	1
613	1	4	1	2		0	0	1
614	1	0	0	2		1	0	1
617	1	4	1	2		0	0	1
618	1	2	1	0	1	1	0	1
620	1	2	1	0	1	0	0	1
621	1	0	0	0	1	1	0	1
622	1	4	0	0	1	1	0	1
624	1	4	1	0	1	0	0	1
625	1	4	1	1		0	0	1
627	1	2	1	0	1	1	0	1
628	1	0	1	2		0	0	1
629	1	2	1	2		1	0	1
630	1	4	0	0	1	1	0	1
631	1	2	1	2		0	0	1
632	1	3	1	1		1	0	1
633	1	2	1	0	1	1	0	1
634	1	0	1	0	1	1	0	1
635	1	3	1	0	1	0	1	0
636	1	2	0	0	1	0	1	1
637	1	2	1	0	1	0	1	0
