# Supplementary material for: A clinical predictive model for hearing recovery after middle ear cholesteatoma surgery based on machine learning
Source: Front Neurol. 2025 Dec 5;16:1673842. doi: 10.3389/fneur.2025.1673842 (PMC12714634; doi:10.3389/fneur.2025.1673842)
Supplement: Supplementary file 4 [file Data_Sheet_4.ZIP › supplementary file/logistics 实验组/11_No3/Nom.R]

#install.packages("rms")

library(rms)

setwd("C:\\Users\\scikuangren\\Desktop\\logistics\\11_No3")

non_tumor<-read.table("No3.txt",header=T,sep="\t")
 
non_tumor$Age<-factor(non_tumor$Age,labels=c("<50","50-59","60-69","70-79",">=80"))
non_tumor$Gender<-factor(non_tumor$Gender,labels=c("Female","Male"))
non_tumor$Race<-factor(non_tumor$Race,labels=c("Asian","Black","White"))
non_tumor$CDC20<-factor(non_tumor$CDC20,labels=c("High","Low"))
non_tumor$CCNB2<-factor(non_tumor$CCNB2,labels=c("High","Low"))
non_tumor$BIRC5<-factor(non_tumor$BIRC5,labels=c("High","Low"))
non_tumor$CENPI<-factor(non_tumor$CENPI,labels=c("High","Low"))

ddist <- datadist(non_tumor)
options(datadist="ddist")

mylog<-lrm(Status~Age + Gender + Race + CDC20 + CCNB2 + BIRC5 + CENPI ,data=non_tumor,x=T,y=T)
mynom<- nomogram(mylog, fun=plogis,fun.at=c(0.0001,0.1,0.2,0.3,0.4,0.5,0.6,0.7,0.8,0.9,0.9999),lp=F, funlabel="Risk of Type 2 diabetes")

pdf("Nom3.pdf",10,8)
plot(mynom)
dev.off()
