# Supplementary material for: A clinical predictive model for hearing recovery after middle ear cholesteatoma surgery based on machine learning
Source: Front Neurol. 2025 Dec 5;16:1673842. doi: 10.3389/fneur.2025.1673842 (PMC12714634; doi:10.3389/fneur.2025.1673842)
Supplement: Supplementary file 4 [file Data_Sheet_4.ZIP › supplementary file/logistics 实验组/12_No4/No4.txt]

id	Status	FCGRT_mutation	YTHDC1_mutation	MISP_mutation	KDELR3_mutation	PITX1_mutation
1	0	0	0	1	1	0
2	1	1	0	1	1	1
3	1	1	1	0	1	1
4	0	0	0	1	1	1
5	1	1	1	0	0	1
6	0	1	1	1	1	0
7	1	1	1	0	0	1
8	0	1	1	1	1	0
9	0	0	0	0	0	1
10	1	1	1	1	1	0
11	0	0	0	0	0	1
12	1	1	1	0	1	0
13	0	0	0	1	0	1
14	1	1	1	1	0	0
15	0	0	0	1	1	0
16	1	1	1	0	1	1
17	0	0	0	0	1	1
18	1	0	0	1	0	1
19	0	1	1	1	1	0
20	1	1	1	0	1	1
21	0	1	1	1	1	1
22	1	0	0	1	1	0
23	0	1	0	1	1	1
24	0	1	1	1	0	1
25	1	1	1	0	0	1
26	1	1	0	1	1	0
27	1	1	1	1	1	1
28	0	0	1	1	1	1
29	0	0	1	1	1	1
30	1	1	1	1	1	1
31	1	1	0	0	1	0
32	0	1	1	1	1	1
33	1	1	0	0	1	1
34	1	1	1	1	1	0
35	1	1	0	0	1	1
36	1	1	1	1	1	1
37	1	1	0	0	1	1
38	1	1	1	1	0	0
39	1	1	0	0	1	1
40	1	1	0	0	1	1
41	1	1	1	1	1	1
42	0	0	1	1	1	1
43	1	1	1	1	1	0
44	1	1	0	0	1	1
45	1	1	0	1	1	0
46	1	1	1	1	0	1
47	1	1	1	1	1	1
48	1	1	0	1	0	1
49	1	1	1	1	1	1
50	0	0	1	0	1	1
51	1	1	1	0	0	1
52	0	0	1	1	1	1
53	1	1	0	1	0	1
54	1	1	1	1	1	0
55	1	1	0	1	1	1
56	1	1	1	1	1	0
57	1	1	0	1	1	1
58	1	1	1	1	1	0
59	1	1	0	1	1	1
60	1	1	1	1	1	0
61	1	1	0	1	1	1
62	1	1	0	1	1	0
63	1	1	1	1	1	0
64	1	1	1	0	1	1
65	0	0	1	1	1	1
66	1	1	0	1	0	1
67	1	1	0	1	1	0
68	1	1	1	1	1	0
69	1	1	1	1	1	1
70	1	1	0	1	1	1
71	1	1	1	1	1	0
72	1	1	1	0	1	1
73	1	1	1	1	1	1
74	0	0	1	0	1	1
75	1	1	0	1	0	1
76	1	1	1	1	1	0
77	1	1	0	1	1	1
78	1	1	1	0	1	0
79	1	1	0	1	1	1
80	1	1	1	1	1	0
81	1	1	0	1	1	1
82	1	1	1	1	1	0
83	0	0	0	0	1	1
84	1	1	0	1	0	0
85	1	1	1	1	1	0
86	1	1	1	1	1	1
87	1	1	1	1	1	1
88	1	1	0	1	1	1
89	0	0	0	0	1	0
90	1	1	1	1	0	0
91	1	1	1	0	1	1
92	1	1	0	1	1	1
93	1	1	1	0	1	0
94	1	1	1	1	1	1
95	1	1	1	0	1	1
96	1	1	1	1	1	1
97	1	1	0	0	1	1
98	0	0	1	0	1	0
99	1	1	0	1	0	1
100	1	1	1	1	1	0
101	1	1	0	1	1	1
102	1	1	1	0	1	0
103	1	1	0	1	1	1
104	0	0	1	1	1	0
105	1	1	0	1	0	1
106	1	1	0	1	1	0
107	1	1	1	1	1	0
108	1	1	1	0	1	1
109	1	1	1	0	1	1
110	1	1	0	1	1	1
111	1	1	0	1	1	0
112	1	1	1	1	1	0
113	0	0	1	1	1	1
114	1	1	0	1	0	1
115	1	1	1	1	1	0
116	1	1	1	1	1	1
117	1	1	1	1	1	1
118	1	1	1	1	1	1
119	1	1	0	1	1	1
120	1	1	1	1	1	0
121	1	1	0	1	1	1
122	0	0	1	0	1	0
123	1	1	0	1	0	1
124	1	1	1	1	1	0
125	1	1	0	1	1	1
126	1	1	1	1	1	0
127	1	1	0	1	1	1
128	1	1	0	1	1	0
129	1	1	1	1	1	0
130	1	1	1	0	1	1
131	0	0	1	1	1	1
132	1	1	0	0	0	0
133	1	1	1	1	0	1
134	1	1	1	1	1	1
135	1	1	1	1	1	1
136	1	1	1	0	1	1
137	0	0	1	1	0	1
138	1	1	1	1	0	0
139	1	1	1	1	1	1
140	1	1	1	1	1	0
141	1	1	0	0	0	1
142	1	1	1	1	1	0
143	1	1	1	1	1	1
144	1	1	1	1	1	0
145	1	1	1	1	1	1
146	0	0	1	1	0	0
147	1	1	1	0	1	0
148	1	1	1	1	0	1
149	0	0	1	0	1	1
150	1	1	0	1	0	1
151	1	1	0	0	1	0
152	1	1	1	1	0	1
153	1	1	0	0	1	1
154	1	1	1	1	0	1
155	0	0	1	0	0	1
156	1	1	1	0	1	1
157	1	1	0	1	1	0
158	0	0	1	1	1	0
159	1	1	0	1	0	1
160	1	1	0	0	0	1
161	1	1	0	1	1	1
162	1	1	0	1	1	1
163	1	1	0	1	0	1
164	0	0	0	1	1	1
165	1	1	0	1	1	1
166	1	1	0	0	1	1
167	1	1	0	0	1	1
168	1	1	0	1	0	1
169	1	1	0	1	1	1
170	1	1	0	1	0	1
171	1	1	0	1	1	0
172	0	0	0	1	0	1
173	1	1	0	1	1	1
174	1	1	0	1	0	1
175	1	1	0	1	1	1
176	1	1	0	1	0	1
177	0	0	0	1	0	1
178	1	1	0	1	1	1
179	1	1	0	1	1	0
180	0	0	0	0	1	1
181	1	1	0	1	0	0
182	1	1	0	1	1	1
183	1	1	0	1	1	1
184	0	0	0	1	1	1
185	1	1	0	1	1	0
186	1	1	0	1	1	1
187	1	1	0	1	1	1
188	0	0	0	0	1	1
189	1	1	0	1	1	1
190	0	0	0	0	0	0
191	0	0	0	1	1	1
192	0	0	0	1	1	1
193	0	0	1	1	1	1
194	0	0	1	0	1	1
195	0	0	1	0	1	1
196	0	0	1	0	1	0
197	0	0	1	0	1	1
198	0	0	1	0	1	0
199	0	0	1	0	0	1
200	0	0	0	0	0	0
	1
	1
	1
	0
	1
	0
	0
	0
	0
	0
	0
	0
	0
	0
	0
	0
