# Supplementary material for: A clinical predictive model for hearing recovery after middle ear cholesteatoma surgery based on machine learning
Source: Front Neurol. 2025 Dec 5;16:1673842. doi: 10.3389/fneur.2025.1673842 (PMC12714634; doi:10.3389/fneur.2025.1673842)
Supplement: Supplementary file 4 [file Data_Sheet_4.ZIP › supplementary file/logistics 实验组/12_No4/Nom.R]

#install.packages("rms")

library(rms)

setwd("C:\\Users\\scikuangren\\Desktop\\logistics\\12_No4")

non_tumor<-read.table("No4.txt",header=T,sep="\t")
 
non_tumor$FCGRT_mutation<-factor(non_tumor$FCGRT_mutation,labels=c("No","Yes"))
non_tumor$YTHDC1_mutation<-factor(non_tumor$YTHDC1_mutation,labels=c("No","Yes"))
non_tumor$MISP_mutation<-factor(non_tumor$MISP_mutation,labels=c("No","Yes"))
non_tumor$KDELR3_mutation<-factor(non_tumor$KDELR3_mutation,labels=c("No","Yes"))
non_tumor$PITX1_mutation<-factor(non_tumor$PITX1_mutation,labels=c("No","Yes"))


ddist <- datadist(non_tumor)
options(datadist="ddist")

mylog<-lrm(Status~FCGRT_mutation + YTHDC1_mutation + MISP_mutation + KDELR3_mutation + PITX1_mutation ,data=non_tumor,x=T,y=T)
mynom<- nomogram(mylog, fun=plogis,fun.at=c(0.0001,0.1,0.2,0.3,0.4,0.5,0.6,0.7,0.8,0.9,0.9999),lp=F, funlabel="Risk of atherosclerosis")

pdf("Nom3.pdf",10,8)
plot(mynom)
dev.off()
