# Supplementary material for: A clinical predictive model for hearing recovery after middle ear cholesteatoma surgery based on machine learning
Source: Front Neurol. 2025 Dec 5;16:1673842. doi: 10.3389/fneur.2025.1673842 (PMC12714634; doi:10.3389/fneur.2025.1673842)
Supplement: Supplementary file 4 [file Data_Sheet_4.ZIP › supplementary file/logistics 实验组/1_lasso/data Tableone.csv]

	Overall
n	548
hearing (mean (SD))	0.59 (0.49)
gender = female (%)	287 (52.4)
age (%)
＜30	141 (25.7)
30-50	211 (38.5)
≥51	196 (35.8)
time (%)
＜12	22 (4.0)
13-36	260 (47.4)
≥37	266 (48.5)
operation (%)
CWD	175 (31.9)
CWU	207 (37.8)
Tympanoplasty	166 (30.3)
ossicular = Yes (%)	244 (44.5)
granulation = YES (%)	331 (60.4)
prosthesis (%)
NO	75 (13.7)
PORP	246 (44.9)
TPRP	227 (41.4)
eustachian = YES (%)	388 (70.8)
deaf = YES (%)	313 (57.1)
dry = moist (%)	126 (23.0)
second = YES (%)	203 (37.0)
nasosinusitis = YES (%)	265 (48.4)
diabetes = YES (%)	265 (48.4)
hypertension = YES (%)	204 (37.2)
