# Supplementary material for: A clinical predictive model for hearing recovery after middle ear cholesteatoma surgery based on machine learning
Source: Front Neurol. 2025 Dec 5;16:1673842. doi: 10.3389/fneur.2025.1673842 (PMC12714634; doi:10.3389/fneur.2025.1673842)
Supplement: Supplementary file 4 [file Data_Sheet_4.ZIP › supplementary file/logistics 实验组/1_lasso/input1.txt]

id	hearing	gender	age	time	operation	ossicular	granulation	prosthesis	eustachian	deaf	dry	second	nasosinusitis	diabetes	hypertension
1	0	1	1	2	1	0	1	0	1	1	0	1	0	0	0
2	0	1	2	2	1	1	1	1	1	1	1	1	1	1	1
3	1	1	1	1	1	1	0	2	0	0	1	0	1	0	1
4	1	2	2	1	0	1	0	1	1	0	1	0	0	1	1
5	1	2	2	1	2	0	1	2	1	1	0	0	1	0	0
6	0	2	1	1	2	1	0	1	0	1	0	0	1	0	1
7	1	2	1	2	0	1	0	1	1	0	0	0	0	0	0
8	1	2	0	2	0	1	1	1	1	1	1	0	1	0	0
10	0	2	2	2	1	0	1	2	0	1	0	1	1	0	1
11	1	1	2	2	1	1	1	1	1	0	1	0	1	0	0
12	1	2	2	1	0	1	0	1	1	0	0	0	1	0	0
16	0	2	2	2	2	0	1	2	0	1	0	0	1	0	1
17	1	1	1	1	0	1	0	1	1	0	0	0	1	0	0
18	1	2	2	2	1	1	0	2	1	0	1	0	1	0	0
19	1	2	2	2	2	1	0	1	1	0	1	0	1	0	0
21	1	1	1	2	1	1	0	1	1	0	0	0	1	1	0
22	1	1	1	2	0	1	0	2	1	0	0	0	1	0	0
24	1	1	2	2	2	1	0	2	1	0	0	0	1	0	0
25	1	2	2	1	1	1	0	1	1	0	0	0	1	0	0
26	1	1	2	2	0	1	0	2	1	0	0	0	1	0	0
27	1	2	1	2	1	1	0	1	1	0	0	0	1	0	0
28	1	1	1	2	0	1	0	1	1	0	0	1	1	1	0
30	0	2	1	1	0	0	1	2	0	1	0	1	1	1	1
32	1	2	2	2	2	1	0	2	1	0	0	0	1	0	0
33	1	2	1	1	1	1	0	1	1	0	0	1	1	0	0
34	0	1	2	1	2	0	1	0	0	1	0	0	0	0	1
36	0	1	0	1	1	1	1	2	0	1	0	0	1	1	1
37	0	1	0	0	2	1	1	1	0	1	0	0	1	0	0
38	1	2	2	1	2	1	0	2	1	0	0	0	1	0	0
40	1	1	0	1	1	1	0	2	1	0	0	1	1	0	0
41	1	2	2	2	2	1	0	2	1	0	0	1	1	0	0
42	1	2	2	2	2	1	0	1	1	0	0	1	1	1	0
43	0	1	2	2	1	0	1	1	0	1	0	0	0	1	1
44	0	2	0	2	1	0	1	2	0	1	0	0	1	1	0
46	0	1	2	2	1	1	1	2	0	1	0	0	0	1	1
47	1	2	2	1	1	1	0	1	1	0	0	1	0	0	0
50	0	2	2	1	2	0	1	1	0	1	0	1	0	1	1
51	0	1	2	0	2	1	1	2	0	1	0	0	0	1	1
52	0	1	2	2	1	1	1	0	0	1	0	1	1	1	1
53	0	2	0	2	2	0	1	1	0	1	0	0	0	1	1
54	0	2	1	2	2	0	1	2	0	1	0	0	1	1	1
55	1	1	1	2	2	1	0	1	1	0	0	1	0	0	0
56	1	2	2	2	2	1	1	2	1	0	0	1	0	0	0
57	1	2	0	2	1	1	1	1	1	0	0	1	0	0	0
58	1	1	1	2	1	1	1	1	1	0	0	1	0	0	0
59	1	1	2	1	1	1	0	1	1	0	0	1	1	0	0
61	1	2	1	2	2	1	0	1	1	0	0	1	1	0	1
63	0	2	2	1	0	0	1	0	0	1	0	0	0	1	1
65	0	2	1	2	0	1	1	2	0	1	0	1	0	1	1
66	0	2	1	1	1	0	1	1	0	1	0	1	0	1	0
67	0	2	2	2	1	0	1	2	0	1	0	0	1	1	0
68	0	2	0	1	2	0	0	0	0	1	0	0	0	1	0
69	1	2	2	0	2	1	0	1	1	0	0	1	1	0	1
70	1	2	1	1	0	1	0	2	1	0	0	1	1	0	1
71	1	1	0	1	0	1	0	2	1	0	0	1	1	0	1
73	1	1	1	1	1	1	0	1	1	0	0	1	1	0	1
75	1	2	0	1	1	1	0	1	1	0	1	1	1	0	0
76	0	2	2	1	1	1	0	0	0	1	0	0	1	1	0
78	0	2	2	2	0	0	1	2	0	1	0	0	1	0	1
79	1	1	1	2	0	1	0	1	0	0	1	1	1	0	0
80	1	1	0	1	1	1	0	2	0	1	1	1	1	0	0
81	0	1	2	2	0	0	0	0	0	1	0	1	1	1	0
82	1	2	2	2	0	1	0	1	0	0	1	1	1	0	1
83	0	2	0	2	0	0	1	1	1	1	0	0	1	0	1
85	1	2	2	2	0	1	0	1	1	1	1	1	1	0	1
88	1	2	2	1	1	1	0	2	1	0	0	1	1	0	1
89	1	1	1	2	2	1	0	2	1	0	0	1	1	0	1
90	1	2	1	1	2	1	0	2	0	0	0	1	1	1	0
92	1	1	1	2	1	1	0	2	1	0	0	0	1	0	0
94	0	2	0	2	1	0	1	0	1	1	0	0	1	0	1
96	1	2	2	0	0	1	0	2	0	0	0	0	1	0	0
103	1	1	1	1	0	1	0	1	1	0	0	0	1	0	0
104	1	2	1	1	0	1	0	1	1	0	0	0	1	0	0
105	1	2	1	1	1	1	0	2	1	0	0	0	1	0	0
106	0	2	2	2	1	0	1	0	1	1	0	0	1	1	1
108	0	1	1	1	0	0	1	1	1	1	0	1	1	0	0
110	0	2	0	2	0	0	1	1	1	1	0	1	1	0	0
112	1	2	1	2	0	1	0	2	1	0	0	0	1	0	0
113	0	2	0	1	2	0	1	0	1	1	0	0	1	1	1
114	0	2	2	2	2	0	1	1	1	1	1	0	1	1	1
116	1	1	2	2	2	1	0	1	1	0	0	0	1	0	1
117	1	1	1	2	2	1	0	2	1	0	1	0	1	0	0
119	1	2	1	2	2	1	0	1	1	0	1	0	1	0	0
120	0	2	2	1	2	0	1	1	1	1	1	0	1	1	1
121	1	1	2	0	2	1	0	2	1	0	1	0	1	0	1
123	1	2	1	0	2	1	0	2	1	0	1	0	1	0	0
124	1	1	1	1	0	1	0	2	1	0	0	0	1	0	0
125	1	2	0	1	1	1	0	1	1	0	0	0	1	0	0
126	0	2	2	1	1	0	1	2	1	0	1	0	1	1	1
127	1	1	0	1	0	1	1	1	1	0	0	0	1	0	0
128	1	1	2	1	0	1	0	2	1	1	0	0	1	0	0
129	1	2	0	1	0	1	0	1	1	1	0	0	1	0	0
130	1	2	0	1	0	0	0	1	1	0	0	0	1	0	0
132	0	1	0	2	0	0	1	0	1	0	0	0	0	1	0
133	0	2	1	1	2	0	1	2	1	0	1	1	0	1	1
135	0	1	0	2	2	0	1	2	1	1	0	1	1	1	1
138	1	2	1	1	1	0	1	2	1	0	0	0	1	1	0
139	1	1	0	2	0	0	1	1	1	0	0	0	1	1	0
141	1	1	1	2	0	1	0	1	1	0	0	0	1	1	0
142	1	2	2	2	0	1	0	2	1	0	0	0	1	1	0
144	0	1	0	2	0	0	1	0	1	1	1	1	1	1	0
145	0	2	2	1	0	0	1	1	1	1	1	1	1	1	1
146	0	2	2	0	0	0	1	2	1	1	0	1	1	1	1
147	1	2	0	1	2	0	0	1	1	0	1	0	1	1	0
148	1	2	2	0	2	0	1	2	1	0	1	0	1	1	0
149	0	2	2	1	2	0	1	1	1	1	0	1	1	1	1
150	0	1	1	1	2	0	1	2	1	1	0	1	1	1	1
151	0	2	2	1	1	0	1	1	1	1	0	1	1	1	1
153	0	1	2	1	0	0	1	1	1	1	1	1	1	0	1
154	0	1	0	1	0	0	1	2	1	1	0	1	1	0	1
155	0	2	1	1	0	0	1	1	1	1	0	1	1	1	1
156	1	2	0	2	2	0	1	2	1	0	1	0	1	1	1
157	1	1	0	2	0	1	0	2	1	0	1	0	1	1	0
158	0	2	2	1	1	0	1	1	1	1	0	1	1	1	1
162	0	2	2	1	0	0	1	0	1	1	0	1	1	0	1
163	1	2	2	1	2	0	1	2	1	0	0	0	0	1	0
164	0	2	1	1	2	0	1	1	1	1	0	1	1	0	1
165	0	1	1	2	1	0	1	2	1	1	0	1	1	1	1
167	1	2	2	2	1	1	0	1	1	0	0	0	0	1	0
168	1	1	2	1	2	0	1	2	1	0	0	0	0	1	0
170	0	2	1	1	2	0	1	2	1	1	0	0	1	0	1
172	0	1	2	1	1	0	0	2	1	1	0	0	1	1	1
174	0	2	1	1	0	0	0	2	1	1	0	0	1	1	1
175	0	1	1	1	0	0	1	1	1	1	0	0	0	1	1
176	1	1	1	1	0	0	0	1	1	0	0	0	0	1	0
177	1	2	1	0	2	0	0	2	1	0	0	0	0	1	0
179	0	2	1	2	1	0	1	1	0	1	0	0	0	1	1
181	1	1	2	2	0	0	0	0	1	0	0	0	0	1	1
183	1	1	0	1	2	0	0	2	0	0	0	0	0	1	1
185	0	2	2	1	1	0	1	2	0	1	0	1	1	1	1
186	1	2	1	2	1	0	1	1	0	0	0	0	0	1	0
188	1	1	2	1	0	0	1	1	0	0	0	0	0	1	0
189	0	2	2	2	0	0	1	2	1	1	0	0	1	1	0
190	1	2	2	2	2	0	0	1	0	0	0	0	0	1	0
193	1	2	0	1	1	0	0	2	1	0	0	0	0	1	0
194	1	2	2	2	0	0	0	2	1	0	1	0	0	1	0
196	0	2	2	2	2	0	1	0	1	1	0	1	1	0	1
197	1	1	0	1	2	1	0	1	1	0	1	0	0	1	1
198	1	1	2	1	2	0	1	2	1	0	1	0	0	1	1
199	0	2	0	1	1	0	0	0	1	1	0	0	1	0	1
200	0	2	2	2	1	0	0	0	1	0	0	0	1	0	1
201	1	2	1	0	0	0	0	1	1	0	1	0	0	1	0
202	1	2	2	2	0	0	0	1	1	0	0	0	0	1	0
204	1	2	0	2	2	0	1	1	1	0	0	0	0	1	0
205	0	1	2	2	0	0	1	1	1	1	0	0	1	0	1
206	0	2	1	2	1	0	1	2	1	0	0	1	1	0	1
207	1	1	0	1	1	1	0	0	1	1	0	0	0	1	0
208	1	1	2	1	0	0	0	1	1	1	0	0	0	0	0
209	1	1	0	1	0	0	0	2	1	1	0	0	0	0	0
210	0	2	0	2	1	0	1	1	1	1	0	0	1	0	1
211	1	2	0	1	1	0	1	2	1	0	0	0	0	0	0
212	1	2	2	1	0	1	0	1	1	1	0	0	0	1	0
214	1	2	1	2	0	0	0	1	1	0	0	0	0	1	0
215	1	1	0	1	2	0	0	2	1	0	0	0	0	1	1
216	0	1	0	1	2	0	1	1	1	1	0	0	1	1	1
217	0	1	1	2	1	0	1	1	1	1	0	1	1	1	0
218	1	1	1	2	1	0	0	2	1	0	0	0	0	1	0
219	1	1	1	2	1	0	0	1	1	0	0	0	0	1	0
220	0	1	0	1	2	0	1	0	1	1	0	1	1	0	0
221	0	2	2	2	2	0	1	1	1	1	0	1	1	0	1
222	1	1	0	1	2	0	1	2	1	1	0	0	0	1	0
223	1	1	1	2	2	0	0	0	1	1	0	0	0	1	0
224	0	1	2	1	1	0	1	1	1	1	0	0	1	1	0
227	0	1	1	2	0	0	1	2	1	1	0	0	0	1	1
229	1	2	1	1	2	1	0	2	1	0	0	0	0	1	0
230	1	1	0	1	0	0	1	1	1	0	0	0	0	0	0
231	0	2	2	1	1	0	1	2	1	1	0	0	0	1	0
232	0	2	0	2	1	0	1	1	1	1	0	0	0	0	0
235	0	1	2	1	0	0	1	0	1	1	0	1	0	1	1
236	0	1	1	1	1	0	1	1	1	1	0	1	0	0	1
242	1	2	1	1	2	1	0	2	1	0	0	0	0	0	0
243	0	1	1	2	1	0	1	1	1	1	0	1	1	0	0
244	0	1	0	2	1	0	1	2	1	1	1	1	0	0	0
246	1	2	2	1	2	1	0	2	1	1	0	0	0	0	0
248	1	2	1	1	2	0	0	1	1	0	0	0	0	0	1
249	0	2	2	1	2	0	1	2	1	1	1	1	0	1	1
250	0	2	1	2	1	0	1	0	1	1	0	1	0	0	1
253	1	2	1	1	0	0	1	1	1	1	1	0	0	0	0
254	0	2	0	1	0	0	1	0	1	1	0	1	0	0	1
255	0	2	0	1	2	0	1	1	1	1	0	1	1	1	0
256	0	2	1	2	0	1	1	2	1	1	0	1	0	1	0
257	0	2	2	2	1	1	1	0	1	1	0	1	0	1	1
259	0	1	2	2	0	0	1	2	1	1	1	0	0	1	1
262	1	2	1	1	1	1	1	1	1	1	1	0	0	0	0
265	1	1	1	2	1	1	0	2	1	1	1	0	0	0	0
267	1	2	1	1	2	0	1	1	1	0	1	0	0	0	0
269	1	2	2	1	1	1	1	1	1	0	1	0	0	0	0
270	0	2	1	2	1	1	1	0	1	1	0	0	1	1	0
271	0	2	1	2	1	0	0	2	1	0	0	0	0	1	1
272	1	1	1	2	2	1	0	2	1	0	1	0	0	0	0
273	1	2	2	2	2	1	0	0	0	0	0	0	0	0	0
274	1	1	1	2	2	1	0	2	0	0	1	0	0	0	0
276	0	1	2	2	1	0	1	2	1	1	0	0	0	1	0
277	1	1	0	1	1	1	0	0	1	1	1	0	0	0	0
279	1	1	1	0	0	1	0	2	1	0	1	0	0	0	0
280	1	2	1	2	0	1	0	1	0	0	1	0	0	0	0
281	1	2	1	1	2	1	1	2	0	1	0	0	0	1	0
282	0	2	1	1	0	0	1	1	1	1	0	0	0	1	1
283	1	2	1	1	1	1	1	2	0	0	0	0	0	1	0
284	1	1	1	1	1	1	1	1	0	0	0	0	0	1	0
285	0	2	1	1	0	0	1	2	1	1	0	1	0	1	0
286	0	1	0	1	2	0	1	1	0	1	0	0	0	1	0
287	1	2	1	2	0	1	1	1	0	0	0	0	0	1	0
288	1	1	0	2	1	1	1	2	0	0	0	0	0	1	0
289	0	1	2	2	1	0	1	0	1	1	0	0	0	1	1
291	0	2	0	1	1	0	1	0	1	0	0	1	0	1	1
294	0	1	0	2	2	0	1	0	1	1	0	0	1	1	1
295	0	1	1	2	1	0	1	1	0	1	0	0	1	0	0
299	0	1	1	2	2	0	1	1	1	1	0	0	1	1	1
300	1	1	1	2	2	1	0	2	0	0	0	0	0	1	0
301	1	2	1	1	2	1	0	1	0	0	0	0	0	1	0
304	1	2	1	1	0	1	0	1	0	1	0	0	0	1	0
305	1	1	1	2	0	1	0	2	0	0	0	0	0	1	0
306	1	2	0	2	0	1	0	2	0	0	0	0	0	1	0
307	1	1	0	2	2	1	0	2	0	0	0	0	0	1	0
309	0	2	1	1	1	0	1	0	1	1	1	0	0	1	1
310	0	1	0	1	1	1	1	0	0	0	0	1	1	1	1
311	1	1	2	2	0	1	0	1	0	0	0	0	0	1	0
312	1	1	1	2	2	1	0	2	0	0	0	0	0	1	0
313	0	2	0	2	1	0	1	0	1	1	0	1	1	1	1
314	1	1	2	2	0	1	1	1	0	1	1	0	0	0	1
315	0	2	1	1	1	0	1	1	1	1	0	0	1	1	1
316	0	2	1	2	1	0	1	2	1	1	0	0	1	1	1
317	1	1	1	1	1	1	0	0	0	1	1	0	0	0	0
318	1	1	2	1	2	1	1	1	0	0	1	0	0	1	0
323	1	2	1	1	0	1	0	2	0	0	1	0	0	0	0
324	1	2	2	1	1	0	0	1	1	0	1	0	0	0	0
326	1	1	1	2	2	1	0	1	1	0	1	0	0	1	0
329	1	1	1	2	2	0	1	1	1	0	1	0	1	0	0
330	1	1	1	2	1	0	1	2	1	0	1	0	0	0	0
331	1	1	2	2	0	0	1	2	1	0	1	0	1	0	1
332	0	1	1	1	1	0	1	0	1	1	0	0	1	1	0
333	0	2	2	0	1	1	1	1	1	1	0	0	1	1	0
334	0	2	1	0	0	0	1	2	1	1	0	0	1	1	1
335	0	2	1	2	0	0	1	0	1	1	0	1	1	1	1
337	0	1	2	1	0	0	0	2	1	1	0	0	1	1	1
338	1	2	2	1	1	1	0	1	1	0	1	0	1	0	0
339	1	1	1	2	2	1	1	2	1	0	1	0	0	0	0
340	1	1	2	2	1	1	0	1	1	0	1	0	0	0	0
342	1	2	1	2	1	1	0	1	1	0	1	0	0	0	1
344	1	1	1	2	0	1	0	1	1	0	1	0	0	0	0
345	0	1	1	1	0	0	0	1	1	1	0	1	1	1	1
346	0	1	2	1	0	0	1	2	1	1	0	0	1	1	1
347	0	1	1	1	0	0	1	2	1	1	0	1	1	1	1
349	0	1	2	1	2	0	1	0	0	1	1	0	1	1	1
352	1	2	1	1	1	1	0	1	1	0	1	0	0	1	0
353	1	1	1	2	2	1	0	2	1	0	1	0	0	1	0
355	1	1	0	2	0	1	0	2	1	0	1	0	0	0	0
356	1	2	1	2	1	1	0	1	0	0	0	0	0	0	0
361	0	1	2	1	2	0	1	1	0	1	0	0	1	1	1
362	0	2	1	1	0	0	1	2	1	1	0	0	1	1	1
363	1	1	1	2	0	1	0	1	0	1	1	0	0	0	1
364	1	1	0	2	0	1	0	2	0	0	0	0	0	0	0
366	0	1	1	2	1	0	1	2	1	1	0	0	1	1	1
368	0	2	1	2	1	0	1	2	1	1	0	0	1	1	1
369	1	2	2	1	0	1	1	1	0	0	1	0	0	1	0
370	0	1	1	1	1	0	1	1	0	1	0	1	1	1	0
371	1	2	1	1	1	1	0	2	0	0	0	0	0	0	0
372	1	1	0	2	0	1	1	1	0	0	1	0	0	0	0
373	1	2	1	1	1	1	0	1	0	0	0	0	1	1	0
374	1	2	0	1	1	1	0	1	0	0	0	0	0	0	0
375	0	1	0	1	1	0	1	0	1	1	0	0	1	1	0
376	0	2	0	1	2	0	1	0	1	1	0	0	1	1	0
377	0	1	2	2	2	0	1	1	1	1	0	0	1	1	0
378	0	2	1	2	2	1	1	2	1	1	0	0	1	1	1
379	0	2	0	2	0	0	1	0	0	1	0	1	1	1	1
380	1	2	2	2	0	1	0	1	1	0	1	0	0	1	0
382	0	2	2	2	1	0	1	1	1	1	0	0	1	1	0
383	0	2	1	2	2	0	0	2	0	1	0	0	1	1	1
386	1	2	1	1	1	1	1	1	1	0	0	0	0	1	0
388	1	2	1	2	0	1	0	1	1	0	0	0	0	0	0
389	1	2	1	2	1	1	0	1	1	0	0	0	0	0	0
391	0	1	2	1	1	0	0	0	0	1	0	0	1	1	0
392	0	2	1	2	2	0	1	2	1	1	0	1	1	1	1
393	0	2	2	1	2	0	1	2	1	1	0	0	1	1	0
396	1	1	1	2	2	1	1	1	1	0	0	0	0	0	0
397	0	1	1	1	1	0	0	1	0	1	0	0	1	1	1
399	0	1	1	1	1	1	1	1	1	1	0	1	1	1	0
400	1	1	2	1	2	0	0	1	1	0	0	0	0	0	0
401	1	1	2	2	1	0	0	1	1	0	0	0	0	0	0
402	1	1	2	2	0	1	0	2	1	0	0	0	0	0	0
405	1	1	2	2	2	0	0	1	0	0	0	0	0	0	0
406	1	2	0	2	1	1	0	1	0	1	0	0	0	0	0
407	1	1	2	2	1	0	0	2	0	1	0	0	0	0	0
408	1	1	2	1	1	0	0	1	0	1	0	0	0	1	0
409	1	2	2	1	2	0	1	1	0	1	1	0	0	0	1
410	1	1	0	1	2	0	0	2	0	1	1	0	0	0	0
411	1	1	0	2	2	0	0	1	1	1	1	0	0	0	0
414	1	2	1	2	1	0	0	1	1	1	0	0	0	0	0
415	1	2	0	1	0	0	0	2	1	1	0	0	0	0	0
416	0	1	0	2	1	0	1	0	1	1	0	0	1	1	0
417	0	1	1	1	2	0	0	1	1	1	0	0	1	1	1
418	0	2	1	1	1	0	1	2	1	1	0	1	1	1	1
419	0	1	2	1	0	0	0	0	1	1	1	0	1	1	1
420	1	2	1	2	1	0	0	1	1	1	0	0	0	0	0
421	0	2	0	1	1	0	1	2	1	1	1	1	1	0	1
422	1	2	2	1	2	1	0	1	1	1	0	0	0	0	0
423	0	1	2	1	0	0	0	2	1	1	0	0	1	0	1
424	1	2	1	1	1	0	1	1	1	1	0	1	0	0	0
426	0	2	0	2	1	0	1	1	0	1	0	1	0	1	1
427	1	1	2	2	0	0	1	2	1	1	0	1	0	0	0
429	1	2	0	2	1	0	1	1	1	1	0	1	0	0	0
430	1	2	1	2	0	0	0	2	1	1	0	1	0	0	0
431	1	2	0	2	1	0	1	2	1	1	0	1	0	0	0
432	1	2	0	1	1	0	1	1	1	1	0	1	0	1	0
435	0	1	0	1	2	0	1	0	0	1	0	1	0	1	1
436	1	2	2	1	2	1	1	2	1	1	0	1	0	1	0
439	0	1	1	2	1	0	1	0	0	1	0	0	0	1	1
440	0	1	0	2	1	0	1	1	0	1	0	0	1	1	1
442	1	1	0	2	1	1	1	0	1	1	0	1	0	1	0
445	1	1	2	2	2	0	1	1	1	1	1	1	0	0	0
447	1	2	1	1	2	1	1	1	0	1	1	1	0	0	0
448	0	2	1	1	2	0	1	2	0	1	0	1	1	0	1
449	1	1	2	2	1	1	1	1	0	1	1	1	0	1	0
450	0	1	1	2	0	0	1	2	0	1	0	1	1	0	1
451	1	2	1	2	1	1	1	1	0	1	1	1	0	0	0
452	0	2	1	2	1	0	1	1	0	1	0	1	1	1	1
453	0	2	0	1	2	0	1	2	0	1	0	1	1	1	1
454	1	1	1	2	1	1	1	2	1	1	1	1	0	0	1
456	0	2	0	1	1	0	1	0	0	1	0	1	1	1	1
457	0	2	1	1	1	0	1	1	0	1	0	1	1	0	0
458	1	1	0	2	2	1	1	2	1	1	1	0	0	0	0
459	0	1	1	1	1	0	1	0	0	1	0	1	1	1	0
460	1	1	0	1	1	1	1	1	1	1	1	0	0	0	0
461	1	1	2	1	2	1	1	2	1	1	0	0	0	0	0
462	1	2	2	1	2	1	1	1	1	1	0	0	0	0	1
463	1	1	0	2	2	1	1	2	1	1	0	0	0	0	0
464	1	1	2	2	2	1	1	1	1	1	0	0	1	1	0
466	0	1	0	1	2	0	1	1	0	1	0	1	1	0	0
467	1	1	1	2	1	1	1	2	1	1	0	0	0	0	0
468	1	1	0	1	0	1	1	1	1	1	0	0	0	0	0
469	1	2	1	1	1	1	1	1	1	1	0	0	0	0	0
472	1	2	2	2	2	1	1	2	1	1	0	1	0	1	0
474	1	2	1	2	1	1	1	1	1	1	0	0	1	0	0
475	1	2	1	2	0	1	1	2	1	1	0	0	0	0	0
476	0	2	2	2	1	0	1	0	0	1	0	1	1	1	0
478	0	1	2	2	2	0	1	1	0	0	0	1	1	1	0
480	1	2	1	1	2	1	1	0	1	1	0	1	0	0	0
481	1	1	2	1	1	1	1	2	1	1	0	1	0	1	0
482	0	2	2	2	0	0	1	1	0	0	0	1	1	1	0
483	0	2	1	2	1	0	1	1	0	1	0	1	1	0	1
484	1	2	2	2	1	1	1	2	1	1	0	1	1	0	0
485	0	1	2	2	2	0	1	0	0	1	0	1	1	0	1
488	1	2	2	1	1	1	1	1	1	1	0	1	0	0	0
489	1	2	0	1	1	1	1	2	1	1	0	1	0	0	0
490	1	1	1	1	0	1	1	1	1	1	0	1	0	1	1
491	1	1	0	2	0	1	1	2	1	1	0	1	0	0	0
492	1	2	0	1	0	1	1	1	1	1	0	1	0	0	0
493	1	1	0	1	2	1	1	2	1	1	1	1	0	1	0
494	1	2	0	1	1	1	1	1	1	1	1	1	0	0	0
496	0	2	2	2	1	0	1	2	0	1	0	1	1	1	1
497	1	1	0	2	1	1	1	2	1	1	1	1	0	1	0
499	1	2	2	2	0	1	1	2	0	1	1	1	0	0	0
500	1	1	1	2	1	1	1	1	0	1	1	1	0	0	0
501	1	2	0	1	1	1	1	1	0	1	0	1	0	0	0
502	1	1	0	1	0	1	1	2	0	1	0	0	0	0	0
503	0	2	0	1	0	0	1	0	0	1	0	1	1	1	1
505	1	2	2	2	0	1	1	2	0	1	0	1	0	0	0
506	1	2	2	2	1	1	1	0	0	0	0	0	0	0	0
507	0	2	1	2	1	0	1	1	0	1	0	0	1	1	1
508	0	2	1	1	0	0	1	2	0	1	0	0	1	1	1
509	1	1	1	2	0	1	0	1	0	0	0	0	0	1	0
510	0	1	0	1	0	1	1	2	0	1	0	1	1	1	0
513	1	2	0	1	1	1	1	1	0	1	0	1	0	0	0
514	1	1	0	2	0	0	1	2	1	1	0	0	0	1	0
516	1	2	1	2	0	1	0	1	1	1	0	1	0	0	1
517	0	2	0	2	2	0	1	2	0	1	0	0	1	1	1
518	1	1	1	2	1	0	1	0	1	1	0	1	0	0	0
520	1	1	2	1	1	0	0	1	1	1	0	1	0	0	0
521	1	2	0	1	1	0	0	0	1	1	0	1	0	1	0
523	1	1	1	2	0	0	0	2	1	1	0	1	0	0	0
525	1	1	0	1	2	1	0	2	1	0	0	1	0	0	0
526	1	2	1	1	1	0	1	2	1	0	0	1	0	0	0
527	1	2	2	1	0	0	0	2	1	1	0	1	0	1	0
529	1	2	1	2	1	0	1	2	1	0	0	1	0	0	0
531	1	1	0	2	0	0	1	2	1	0	1	1	0	0	0
532	1	2	2	2	0	1	1	2	1	0	1	1	0	0	1
535	1	1	0	1	0	1	1	1	0	0	1	1	0	1	0
540	0	1	2	1	2	0	0	0	0	0	0	0	0	0	0
541	1	1	1	1	2	1	1	2	1	0	0	1	0	0	0
543	1	2	1	2	2	0	1	1	0	0	0	0	0	1	0
546	1	1	2	1	1	1	0	1	0	0	1	0	0	0	0
547	1	1	1	1	0	1	0	1	0	0	1	0	1	0	0
548	1	1	1	1	0	1	0	1	1	1	1	0	1	0	0
