# Supplementary material for: A clinical predictive model for hearing recovery after middle ear cholesteatoma surgery based on machine learning
Source: Front Neurol. 2025 Dec 5;16:1673842. doi: 10.3389/fneur.2025.1673842 (PMC12714634; doi:10.3389/fneur.2025.1673842)
Supplement: Supplementary file 4 [file Data_Sheet_4.ZIP › supplementary file/logistics 实验组/1_lasso/lasso_result.txt]

myfit2$lambda.min[1] 0.00578655> coe <- coef(myfit, s = myfit2$lambda.min)> act_index <- which(coe != 0)> act_coe <- coe[act_index]> row.names(coe)[act_index] [1] "(Intercept)"   "ossicular"     "granulation"   "prosthesis"    "eustachian"    "deaf"         
 [7] "dry"           "second"        "nasosinusitis" "diabetes"      "hypertension" 

act_coe [1]  3.6491572  2.5124855 -1.6580674  0.6264035  1.0178798 -2.5896517  1.3303273 -0.3023764 -2.4034543 -1.5583910
[11] -2.6301741
