# Supplementary material for: A clinical predictive model for hearing recovery after middle ear cholesteatoma surgery based on machine learning
Source: Front Neurol. 2025 Dec 5;16:1673842. doi: 10.3389/fneur.2025.1673842 (PMC12714634; doi:10.3389/fneur.2025.1673842)
Supplement: Supplementary file 4 [file Data_Sheet_4.ZIP › supplementary file/logistics 实验组/1_lasso/train_data1.csv]

Type	Gender	Age	hypertension	WBC	NEUT	LYMPH	Monocyte.ratio	EO	BASO	NEUT.1	LYMPH.1	MONO	Eosinophil	Basophil.cout	Hemoglobin	RBC	HCT	MCV	MCH	MCHC	PLT	MPV	PDW	PCT	Cystatin.C	Glucose	Potassium.ion	Sodium.ion	Chloride.ion	Serum.calcium	Inorganic.phosphate	Serum.magnesium	SII	PLR	SIRI	NLR	time	operation	ossicular	granulation	prosthesis	eustachian	deaf	dry	second	nasosinusitis	diabetes
1	2	2	2	5.6	54.6	38.2	5.6	1.4	0.2	3.04	2.13	0.31	0.08	0.01	118	3.55	36.3	102.3	33.2	325	267	10.6	12.1	0.28	0.79	4.69	4.01	143.6	105.8	2.13	1.24	1.06	381.0704225	125.3521127	0.442441315	1.427230047	1	2	0	1	2	1	1	0	0	1	0
1	1	2	2	5.3	55.5	35.7	5.7	2.7	0.4	2.92	1.88	0.3	0.14	0.02	144	4.36	42	96.3	33	343	191	11.3	13.4	0.22	0.83	6.26	3.79	146	110.1	2.18	0.94	0.84	296.6595745	101.5957447	0.465957447	1.553191489	2	0	1	0	2	1	0	1	0	1	0
1	1	1	2	8.4	67.8	24.1	6.1	1.6	0.4	5.68	2.02	0.51	0.13	0.03	137	4.45	40.9	91.9	30.8	335	248	9.2	9.9	0.23	0.51	4.89	3.97	140.4	106.2	2.41	1.14	0.83	697.3465347	122.7722772	1.434059406	2.811881188	2	1	1	1	1	1	0	1	0	1	0
1	1	1	2	11.1	64.5	25.4	8.3	1.5	0.3	7.15	2.81	0.92	0.17	0.03	148	4.41	42.8	97.1	33.6	346	381	10.1	11.9	0.39	0.49	5.08	4.65	142.4	104.3	2.42	1.34	0.94	969.4483986	135.5871886	2.340925267	2.544483986	2	1	1	0	1	1	0	0	0	1	1
1	1	1	2	7	56.3	32.9	7.3	3.1	0.4	3.94	2.3	0.51	0.22	0.03	165	5.17	47.7	92.3	31.9	346	264	9.6	10.7	0.25	0.84	5.13	4.04	138.3	103.2	2.41	1.02	0.95	452.2434783	114.7826087	0.873652174	1.713043478	2	2	1	0	2	1	0	0	0	1	0
1	2	1	2	7.4	73.1	20.8	5.3	0.7	0.1	5.37	1.53	0.39	0.05	0.01	141	4.48	41.7	93.1	31.5	338	250	11.5	14.4	0.29	0.58	5.61	4.06	138.8	105.5	2.23	1.25	0.79	877.4509804	163.3986928	1.368823529	3.509803922	2	1	1	0	1	1	0	0	0	1	0
1	2	1	2	4.1	55.6	38.3	3.7	2.2	0.2	2.25	1.55	0.15	0.09	0.01	137	4.68	41.3	88.2	29.3	332	192	12.3	16.4	0.23	0.67	5.2	3.75	139.1	103.7	2.27	1.03	0.86	278.7096774	123.8709677	0.217741935	1.451612903	2	0	1	0	1	1	0	0	1	1	1
1	2	1	2	7	7.26	21.4	3.7	2	0.3	5.11	1.51	0.26	0.14	0.02	114	3.42	34.3	100.3	33.3	332	265	10.7	12.8	0.28	0.29	4.98	3.33	141.5	105.8	2.08	0.97	1.05	896.7880795	175.4966887	0.87986755	3.38410596	2	1	1	0	1	1	0	0	0	1	0
1	2	1	2	7.4	60.1	33.8	5	0.8	0.3	4.44	2.5	0.37	0.06	0.02	129	4.04	36.9	91.3	31.9	350	244	9.9	10.8	0.24	0.72	4.5	4.69	141.8	107.6	2.33	1.11	0.95	433.344	97.6	0.65712	1.776	2	2	1	0	2	1	0	0	0	1	0
1	2	1	2	5.3	59.9	32.9	4.9	1.9	0.4	3.19	1.75	0.26	0.1	0.02	120	4.15	35.3	85.1	28.9	340	295	10.2	11.1	0.3	0.69	4.66	3.86	141.9	102.3	2.23	1.12	0.74	537.7428571	168.5714286	0.473942857	1.822857143	1	1	1	0	1	1	0	0	1	1	0
1	1	2	2	9.1	58.2	31.4	6.2	4.1	0.1	5.3	2.86	0.56	0.37	0.01	169	5.27	50.3	95.4	32.1	336	215	11.6	14	0.25	0.92	5.58	3.87	146.3	107.2	2.36	1.17	0.95	398.4265734	75.17482517	1.037762238	1.853146853	1	1	1	0	1	1	0	0	1	1	0
1	2	1	2	6.2	55.4	37.7	5.5	0.8	0.6	3.45	2.35	0.34	0.05	0.04	133	4.35	39.9	91.7	30.6	333	271	9.5	10.1	0.26	0.95	5.17	4.54	138	105.9	2.31	1.43	0.9	397.8510638	115.3191489	0.499148936	1.468085106	2	2	1	0	1	1	0	0	1	1	0
1	1	1	2	5.8	40.7	49.6	7.6	1.9	0.2	2.35	2.86	0.44	0.11	0.01	145	4.57	42.6	93.2	31.7	340	188	11.6	14.4	0.22	0.79	4.87	4.83	140.7	104.1	2.11	1.67	1.07	154.4755245	65.73426573	0.361538462	0.821678322	0	2	1	0	1	1	0	0	1	1	0
1	1	2	2	6.7	53.8	39.6	4.9	1.6	0.1	3.61	2.66	0.33	0.11	0.01	143	4.45	42	94.4	32.1	340	217	11	12.7	0.24	0.76	5.54	4.33	147.7	106.7	2.41	0.98	1.06	294.5	81.57894737	0.447857143	1.357142857	1	1	1	0	2	0	1	1	1	1	0
1	1	1	2	5.8	63.7	28.1	5.6	2.4	0.2	3.67	1.62	0.32	0.14	0.01	160	5.38	47.2	87.7	29.7	339	220	10.5	12.9	0.23	0.69	5.1	4.88	145.3	105.8	2.35	1.12	0.92	498.3950617	135.8024691	0.724938272	2.265432099	2	2	1	0	2	1	0	0	1	1	0
1	1	2	2	6	64.3	28.9	5	1.3	0.5	3.82	1.72	0.3	0.08	0.03	148	4.57	44.3	96.9	32.4	334	287	10.6	12.1	0.31	0.46	4.46	3.87	143.8	103.4	2.17	1	0.95	637.4069767	166.8604651	0.66627907	2.220930233	2	1	1	0	2	1	0	0	0	1	0
1	1	1	2	6.5	35.8	52.2	6.3	5.5	0.2	2.34	3.41	0.41	0.36	0.01	114	4.02	34	84.6	28.4	335	319	8.8	9.2	0.28	0.76	4.57	4.24	137.2	105	2.51	1.96	0.79	218.9032258	93.5483871	0.281348974	0.686217009	1	2	1	0	0	1	0	0	0	1	0
1	1	1	2	8.8	56.3	36.8	5.5	1.4	0	4.98	3.25	0.49	0.12	0	155	5.07	44.2	87.2	30.6	351	254	11.9	15	0.3	0.55	5.14	4.38	140.9	106.6	2.35	1.27	0.91	389.2061538	78.15384615	0.750830769	1.532307692	1	0	1	0	1	1	0	0	0	1	0
1	2	2	2	5.7	62.8	26.3	6.5	4.2	0.2	3.55	1.49	0.37	0.24	0.01	116	3.79	34.9	92.1	30.6	332	194	10.9	14.3	0.21	0.7	5.16	3.77	141.6	109.5	2.1	1.13	0.78	462.2147651	130.2013423	0.881543624	2.382550336	0	2	1	0	2	1	0	1	0	1	0
1	1	1	2	6	58.4	31.3	7.6	2.5	0.2	3.53	1.89	0.46	0.15	0.01	169	5.44	50.6	93	31.1	334	185	13.3	18.9	0.25	0.43	6.07	5.05	141.3	101.6	2.43	1.43	1.03	345.5291005	97.88359788	0.859153439	1.867724868	1	2	1	0	1	1	0	1	0	1	0
1	1	2	2	7.7	53.2	35.6	4	5.6	1.6	4.12	2.75	0.31	0.43	0.12	132	4.4	38.9	88.4	30	339	201	12.3	16.6	0.25	0.59	8.49	4.6	141.2	106.5	2.18	1.16	0.8	301.1345455	73.09090909	0.464436364	1.498181818	2	0	0	0	2	1	0	0	0	1	0
1	2	2	1	6	61.9	29.7	5	3.2	0.2	3.68	1.77	0.3	0.19	0.01	106	3.6	32.3	89.7	29.4	328	302	8.8	9.1	0.27	0.82	4.57	3.36	142.9	104.9	2.23	1.38	0.99	627.8870056	170.6214689	0.623728814	2.079096045	1	0	1	0	1	1	0	0	0	1	1
1	2	2	2	6.1	66	26.5	5.1	2.1	0.3	4.01	1.61	0.31	0.13	0.02	138	4.51	41.3	91.6	30.6	334	234	10.4	12.5	0.24	0.85	5.17	4.29	142.2	107.9	2.47	1.16	0.89	582.8198758	145.3416149	0.772111801	2.49068323	2	0	0	0	1	1	0	1	0	1	1
1	1	2	2	7.8	76.5	13.6	7.8	2	0.1	5.98	1.06	0.61	0.16	0.01	122	4.22	38	90	28.9	321	130	10.5	12.2	0.14	1.57	4.68	4.18	140.8	106.3	2.29	1.17	0.95	733.3962264	122.6415094	3.441320755	5.641509434	1	2	0	1	2	1	0	0	0	0	1
1	1	2	2	5.7	57.6	33.5	6.5	2.1	0.3	3.3	1.92	0.37	0.12	0.02	157	4.49	47.1	104.9	35	333	118	12.1	16.6	0.14	1.2	5.95	3.55	141.7	104.8	2.17	0.9	0.83	202.8125	61.45833333	0.6359375	1.71875	2	1	1	0	1	1	0	0	0	0	1
1	1	2	2	11.4	78.5	13.8	5.5	2	0.2	8.91	1.57	0.62	0.23	0.02	129	3.91	39.6	101.3	33	326	329	9.1	9.5	0.3	0.77	5.81	3.9	142.8	104.6	2.19	1.28	0.96	1867.127389	209.5541401	3.518598726	5.675159236	1	2	0	1	2	1	0	0	0	0	1
1	2	1	1	5.3	57.4	35	6.6	0.8	0.2	3.03	1.85	0.35	0.04	0.01	105	3.96	33.7	85.1	26.5	312	238	10.4	12.2	0.25	0.82	5.27	3.86	144.1	109.1	2.23	1.2	0.99	389.8054054	128.6486486	0.573243243	1.637837838	2	0	0	0	0	1	0	0	0	0	1
1	2	1	2	5.6	42.9	48	6.8	2.1	0.2	2.41	2.7	0.38	0.12	0.01	131	4.02	39	97	32.6	336	232	12.5	15.9	0.29	0.33	5.07	4	143.8	104.7	2.32	1.53	0.92	207.0814815	85.92592593	0.339185185	0.892592593	1	0	0	1	1	0	0	0	0	0	1
1	1	1	2	6.4	64.1	27.6	7.2	0.9	0.2	4.09	1.76	0.46	0.06	0.01	150	4.59	44.4	96.7	32.7	338	226	9.8	11.3	0.22	0.95	5.16	4.81	138.7	101.8	2.46	1.63	1	525.1931818	128.4090909	1.068977273	2.323863636	1	1	0	0	2	1	0	0	0	0	1
1	1	2	2	8	74.3	16.9	8.2	0.6	0	5.96	1.36	0.66	0.05	0	78	2.19	22.4	102.3	35.6	348	188	10.8	11.8	0.2	1.19	5.15	4.14	140.4	108.5	2.02	0.85	0.81	823.8823529	138.2352941	2.892352941	4.382352941	2	0	0	0	2	1	0	1	0	0	1
1	1	1	2	5.1	50.6	37.9	7.9	3.2	0.4	2.57	1.92	0.4	0.16	0.02	153	4.98	44.1	88.6	30.7	347	183	11.3	13.7	0.21	0.66	4.74	4.02	141.9	103.7	2.31	1.36	0.94	244.953125	95.3125	0.535416667	1.338541667	1	2	0	1	2	1	0	1	0	0	1
1	1	2	2	5.7	66	23.9	6.9	2.8	0.4	3.73	1.35	0.39	0.16	0.02	146	4.39	41.3	94.1	33.3	354	289	10.2	12.4	0.3	0.76	8.14	4.2	136.1	102	2.34	1.14	1	798.4962963	214.0740741	1.077555556	2.762962963	1	0	0	0	1	1	1	0	0	0	0
1	1	1	2	6.7	51.4	38.7	7.3	2.5	0.1	3.43	2.59	0.49	0.17	0.01	142	4.86	44	90.5	29.2	323	185	10.6	12.6	0.2	0.75	4.69	4.28	142.6	107.9	2.48	1.14	0.89	245	71.42857143	0.648918919	1.324324324	2	1	0	0	1	1	0	0	0	0	1
1	1	2	2	5.7	61.5	26.4	7.7	4.2	0.2	3.49	1.5	0.44	0.24	0.01	106	3.56	33	92.7	29.8	321	377	9.7	10.6	0.37	1.16	3.92	4.01	146.5	107.6	2.11	0.98	0.93	877.1533333	251.3333333	1.023733333	2.326666667	2	2	0	0	0	1	1	0	0	0	1
1	2	1	2	5.3	49.7	40.9	4.5	4.5	0.4	2.64	2.17	0.24	0.24	0.02	127	4.28	38.1	89	29.7	333	219	13.7	19.1	0.3	0.61	4.39	4.18	142.3	109.3	2.37	1.18	0.92	266.4331797	100.921659	0.291981567	1.216589862	2	1	1	0	2	1	0	0	0	0	0
1	1	2	2	7.2	56.4	31.4	8.2	3.9	0.1	4.06	2.26	0.59	0.28	0.01	124	3.97	38.4	96.7	31.2	323	380	10.5	11.7	0.4	1.09	3.68	4.59	148.2	106.1	2.24	1.32	1.03	682.6548673	168.1415929	1.059911504	1.796460177	1	1	1	0	0	1	1	1	0	0	0
1	2	1	2	7	70.9	20.1	6.9	2	0.1	4.95	1.4	0.48	0.14	0.01	128	4.28	37.8	88.3	29.9	339	202	11.8	14.7	0.24	0.56	5.89	3.91	142.3	108.3	2.31	1.32	1.09	714.2142857	144.2857143	1.697142857	3.535714286	1	2	1	1	2	0	1	0	0	0	1
1	1	2	2	6.8	51	28.9	5.6	13.8	0.7	3.47	1.97	0.38	0.94	0.05	144	4.69	42.9	91.5	30.7	336	157	11.5	14.2	0.18	0.56	4.39	4	143.5	106.5	2.28	0.95	0.97	276.5431472	79.69543147	0.669340102	1.76142132	1	2	1	0	1	0	0	0	0	0	1
1	2	1	2	5.5	66.8	25	6.7	1.3	0.2	3.67	1.37	0.37	0.07	0.01	122	4.26	38.7	90.8	28.6	315	189	11.8	14.9	0.22	NA	4.86	3.77	142.6	108	2.1	1.05	0.86	506.2992701	137.9562044	0.991167883	2.678832117	2	2	1	0	2	1	0	0	1	1	0
1	2	2	2	5.5	60.5	32.5	6.1	0.7	0.2	3.3	1.77	0.33	0.04	0.01	153	4.8	45.7	95.2	31.9	335	139	10.5	12.4	0.15	0.47	10.87	4.59	137.9	102.8	2.11	1.19	0.91	259.1525424	78.53107345	0.615254237	1.86440678	2	2	1	0	1	1	0	0	1	1	1
1	1	1	2	7.6	47	41.8	6.3	4.8	0.1	3.55	3.16	0.48	0.36	0.01	139	5.02	41.7	83.1	27.7	333	224	11.3	13.9	0.25	0.55	5.01	4.25	141.6	104.5	2.41	1.65	0.97	251.6455696	70.88607595	0.539240506	1.123417722	2	2	1	1	2	1	0	0	1	0	0
1	1	1	2	21.5	76.7	6.9	8.5	7.8	0.1	16.49	1.48	1.83	1.68	0.03	106	3.24	29.9	92.3	32.7	355	132	10.1	15.1	0.13	0.78	4.51	3.68	141	103.4	1.87	0.72	0.74	1470.72973	89.18918919	20.38966216	11.14189189	1	1	1	0	1	1	0	0	1	1	0
1	1	1	2	7.3	65.7	25.7	7.1	1.4	0.1	4.8	1.9	0.5	0.1	0	158	5.05	48.9	96.8	31.3	323	242	7.1	16.8	0.172	0.59	5.94	3.8	140.1	100.3	2.36	0.8	0.84	611.3684211	127.3684211	1.263157895	2.526315789	2	2	1	1	2	1	0	0	1	1	0
1	1	1	2	8.2	59	27.5	7.9	5.4	0.2	4.82	2.25	0.65	0.44	0.02	137	4.3	42.4	97.2	31.4	323	299	9.8	10.6	0.29	0.89	5	4.41	140.4	104.9	2.29	1.11	0.87	640.5244444	132.8888889	1.392444444	2.142222222	0	2	1	0	1	1	0	0	1	1	0
1	2	1	2	6.6	45	45	7.3	2.4	0.3	2.94	2.95	0.48	0.16	0.02	129	4.43	37.5	84.7	29.1	344	165	11.3	15.2	0.19	0.53	4.42	3.76	144.4	108.5	2.13	1.38	0.84	164.440678	55.93220339	0.478372881	0.996610169	1	0	1	0	2	1	0	0	1	1	0
1	2	2	2	3.6	57.3	33.8	6.4	2.5	0	2.05	1.21	0.23	0.09	0	134	4.02	39.1	97.3	33.3	343	246	10.8	12.5	0.27	0.73	5.39	3.77	140.8	105	2.61	1.14	0.94	416.7768595	203.3057851	0.389669421	1.694214876	2	0	1	0	1	0	0	1	1	1	0
1	1	1	2	6.1	64.5	25.1	7.2	2.9	0.3	3.95	1.54	0.44	0.18	0.02	163	4.67	42.6	91.2	30.6	336	158	10.3	11.9	0.16	0.48	5.28	4.57	141.8	108.2	2.37	1.18	0.82	405.2597403	102.5974026	1.128571429	2.564935065	2	1	1	0	1	1	0	0	1	1	0
1	2	1	2	7.2	50.4	43.6	4.7	1.2	0.1	3.64	3.16	0.34	0.09	0.01	129	4.69	39.8	84.9	27.5	324	262	10	10.6	0.26	0.6	4.42	4.77	141.7	105.3	2.53	1.78	0.9	301.7974684	82.91139241	0.39164557	1.151898734	0	0	1	0	2	0	0	0	0	1	0
1	2	2	2	6.4	66.6	25.6	6.1	1.4	0.3	4.23	1.63	0.39	0.09	0.02	125	4.09	38.5	94.1	30.6	325	263	11.8	14.1	0.31	0.75	4.79	4.51	143.8	109	2.3	1.09	0.85	682.5092025	161.3496933	1.01208589	2.595092025	1	1	1	0	2	1	0	0	0	1	0
1	1	1	1	6.2	48.2	36.9	5.5	7.9	1.5	2.98	2.28	0.34	0.49	0.09	167	5.34	48.9	91.6	31.3	342	249	11	14	0.27	0.28	4.62	3.68	140.9	105.3	2.38	1.14	0.96	325.4473684	109.2105263	0.444385965	1.307017544	2	0	1	0	2	1	0	0	0	1	0
1	1	1	2	7.2	60.4	29.3	9.6	0.6	0.1	4.34	2.11	0.69	0.04	0.01	159	4.97	47	94.6	32	338	181	12.4	17	0.22	0.52	4.75	5.35	142.2	105.5	2.41	1.43	0.9	372.2938389	85.78199052	1.419241706	2.056872038	2	2	1	0	1	1	0	0	0	1	0
1	2	1	2	6	46	48.8	4.2	0.8	0.2	2.75	2.92	0.25	0.05	0.01	118	4.52	36.5	80.8	26.1	323	217	10.5	11.9	0.23	0.64	NA	4.44	141.5	109.1	2.45	1.81	0.84	204.3664384	74.31506849	0.235445205	0.941780822	1	2	1	0	1	1	0	1	0	1	0
1	1	1	2	7.1	53.4	39.2	4.8	2.5	0.1	3.8	2.79	0.34	0.18	0.01	143	4.54	41.3	91	31.5	346	293	10.2	11.1	0.3	0.8	4.82	4.48	139.1	105.2	2.54	1.91	0.92	399.0681004	105.0179211	0.463082437	1.362007168	0	2	1	0	2	1	0	1	0	1	0
1	1	1	2	7.3	52.5	35.7	8.7	2.8	0.3	3.81	2.59	0.63	0.2	0.02	129	4.62	39.5	85.5	27.9	327	343	10.9	12.7	0.37	0.83	NA	4.83	139.4	106	2.38	1.92	0.85	504.5675676	132.4324324	0.926756757	1.471042471	1	0	1	0	1	1	1	0	0	1	0
1	2	1	2	5.7	66.7	23.2	8.5	1.4	0.2	3.79	1.32	0.48	0.08	0.01	120	4.13	37.6	91	29	319	268	10.5	12.1	0.28	0.86	4.86	4	138.8	105.9	2.32	1.14	0.86	769.4848485	203.030303	1.378181818	2.871212121	2	0	0	0	2	1	0	0	0	1	0
1	2	2	2	7.2	57.2	29.1	9.1	4.5	0.1	4.1	2.08	0.65	0.32	0.01	129	3.99	39.7	99.5	32.3	325	239	12.9	16.7	0.1	1.06	6.08	4.42	136.6	104.8	2.51	1.25	0.94	471.1057692	114.9038462	1.28125	1.971153846	2	2	1	0	1	1	0	0	0	1	1
1	2	2	2	6.6	57	36.3	3.8	2.6	0.3	3.79	2.41	0.25	0.17	0.02	128	4.42	38.5	87.1	29	332	279	10.5	12.2	0.29	0.63	5.16	4.15	144.1	107.7	2.39	1.2	0.91	438.7593361	115.7676349	0.393153527	1.572614108	2	1	0	1	2	1	0	0	0	1	0
1	2	1	2	6.6	42.4	48.3	7.9	1.2	0.2	2.79	3.18	0.52	0.08	0.01	119	3.62	36.1	99.7	32.9	330	309	10.1	11.6	0.31	0.74	4.06	4.04	139.5	106	2.18	1.34	0.91	271.1037736	97.16981132	0.456226415	0.877358491	1	1	0	1	2	1	0	0	0	1	1
1	1	1	2	27.1	83.6	9.7	6.4	0	0.3	22.61	2.63	1.74	0.01	0.07	146	5.17	43.3	83.8	28.2	337	284	11.4	13.8	0.32	0.78	4.92	5.03	132	90.5	2.35	1.45	1.03	2441.536122	107.9847909	14.95870722	8.596958175	2	0	0	1	1	1	0	0	0	1	1
1	2	1	2	7.3	61.1	30.8	6.9	1.1	0.1	4.43	2.23	0.5	0.08	0.01	121	4.19	37.2	88.8	28.9	325	227	12.3	16.4	0.28	0.45	4.65	4.54	143.1	104.7	2.5	1.75	0.87	450.9461883	101.793722	0.993273543	1.986547085	2	1	1	0	1	1	0	0	0	0	1
1	2	2	2	6.8	59.7	32.3	5.4	2.3	0.3	4.07	2.2	0.37	0.16	0.02	154	4.92	46.4	94.3	31.3	332	218	11.6	15.2	0.25	0.82	5.83	4.31	144	107.8	2.44	1.13	0.97	403.3	99.09090909	0.6845	1.85	1	2	0	1	2	1	0	0	0	0	1
1	1	1	2	6.7	56.7	33	4.9	5.4	0	3.78	2.2	0.33	0.36	0	158	5.13	46.7	91	30.8	338	280	11.3	13.2	0.32	0.75	5.29	4.48	143	103.3	2.38	0.97	1.04	481.0909091	127.2727273	0.567	1.718181818	1	1	1	0	2	0	1	1	NA	NA	NA
1	1	1	2	8.6	59.9	33.2	5.7	1.2	0	5.18	2.87	0.49	0.1	0	170	5.44	49.2	90.4	31.3	346	184	12.7	16.4	0.23	0.58	4.82	4.15	143.1	107.3	2.31	1.02	0.93	332.097561	64.11149826	0.884390244	1.804878049	2	0	1	0	1	0	0	1	NA	NA	NA
1	2	2	2	9.5	70.3	24.1	4.9	0.6	0.1	6.69	2.29	0.47	0.06	0.01	149	4.97	45.2	90.9	30	330	235	9.5	10	0.22	1.01	4.89	3.69	141.2	106.3	2.33	1.04	0.95	686.5283843	102.6200873	1.373056769	2.92139738	2	0	1	0	2	0	1	1	NA	NA	NA
1	1	1	1	10.4	72.9	20.3	6	0.6	0.2	7.61	2.12	0.63	0.06	0.02	139	4.46	42	94.2	31.2	331	433	10.1	11.7	0.44	0.67	5.58	4.39	142.3	102.3	2.59	1.19	0.8	1554.306604	204.245283	2.261462264	3.589622642	1	2	1	0	0	1	0	0	NA	NA	NA
1	1	1	2	10.3	51.4	41.6	4.8	2	0.2	5.27	4.27	0.49	0.21	0.02	159	5.21	45.7	87.7	30.5	348	236	10	11.3	0.24	0.51	8.51	4.01	137.1	101	2.48	1.19	0.96	291.2693208	55.26932084	0.604754098	1.234192037	1	0	1	0	1	1	0	0	NA	NA	NA
1	1	2	2	6.2	52.3	42.2	2.9	2.3	0.3	3.23	2.61	0.18	0.14	0.02	147	4.63	43.7	94.4	31.7	336	208	10.9	12.6	0.23	0.71	5.45	3.34	145	110.2	2.02	1.29	0.83	257.4099617	79.69348659	0.222758621	1.237547893	1	0	1	0	1	1	0	0	NA	NA	NA
1	2	1	2	5.8	53.8	35.7	8	2.3	0.2	3.1	2.05	0.46	0.13	0.01	120	4.27	37.3	87.4	28.1	32	364	9.3	10	0.34	0.63	4.88	4.21	139.3	99.7	2.52	1.57	0.88	550.4390244	177.5609756	0.695609756	1.512195122	2	2	1	0	2	1	0	1	NA	NA	NA
1	1	1	2	7.8	67.7	20.8	9.3	1.9	0.3	5.26	1.62	0.72	0.15	0.92	113	3.96	34.8	87.9	28.5	325	255	9.6	10.1	0.24	0.65	4.58	4.15	139.3	106.1	2	1.14	0.99	827.962963	157.4074074	2.337777778	3.24691358	0	2	1	0	2	1	0	1	NA	NA	NA
1	2	1	2	5.7	50.1	40.4	8.2	1.1	0.2	2.86	2.3	0.47	0.06	0.01	129	4.3	39	90.7	30	331	307	10	11.7	0.31	0.48	5.41	4.77	141.5	104	2.59	1.81	0.96	381.7478261	133.4782609	0.584434783	1.243478261	1	0	1	0	1	1	1	0	NA	NA	NA
1	2	1	2	3.9	49.1	44	4.6	1.8	0.5	1.91	1.71	0.18	0.07	0.02	113	3.72	35	94.1	30.4	323	242	10.1	11	0.24	0.58	5.46	4.23	142.4	108.6	2.28	1.09	0.79	270.3040936	141.5204678	0.201052632	1.116959064	2	0	0	0	2	1	0	0	NA	NA	NA
1	1	1	2	6.9	73.8	16.5	7.2	2.5	0	5.06	1.13	0.49	0.17	0	119	3.82	34.7	90.8	31.2	343	209	11.9	14.4	0.25	0.65	19.08	3.56	140.6	98.4	2.13	1.04	0.81	935.8761062	184.9557522	2.194159292	4.477876106	2	2	1	0	1	1	0	0	NA	NA	NA
1	1	2	2	6.1	67.1	23.8	6.1	2.8	0.2	4.06	1.44	0.37	0.17	0.01	140	3.91	40.8	104.3	35.8	343	156	10.1	10.6	0.16	0.62	4.6	3.83	136.8	99.3	2.23	1.19	1.37	439.8333333	108.3333333	1.043194444	2.819444444	2	0	1	0	2	1	0	0	NA	NA	NA
1	1	2	2	6.5	52.7	37.6	7.9	1.5	0.3	3.41	2.43	0.51	0.1	0.02	141	4.42	42.4	95.9	31.9	333	218	12.7	16.7	0.28	0.37	5.27	4.34	141	106.9	2.51	1.37	1.01	305.9176955	89.71193416	0.715679012	1.403292181	1	1	1	0	1	1	0	0	NA	NA	NA
1	1	1	2	4.8	31.4	57.8	6.9	3.7	0.2	1.51	2.78	0.33	0.18	0.01	132	4.23	39.1	97	32.8	338	130	10	11.5	0.13	0.71	4.51	3.62	143.9	107.3	2.28	1.12	0.84	70.61151079	46.76258993	0.179244604	0.543165468	1	1	1	0	1	1	0	1	NA	NA	NA
1	1	1	2	8.1	63.6	29.4	5.2	1.7	0.1	5.13	2.37	0.42	0.14	0.01	124	4.79	37.8	78.9	25.9	328	361	11	13.3	0.4	0.56	4.51	5.09	139.8	104.3	2.68	2.31	0.8	781.4050633	152.3206751	0.909113924	2.164556962	1	1	1	0	2	0	1	1	NA	NA	NA
1	1	1	2	6.6	48.4	43.3	6.1	1.7	0.5	3.21	2.86	0.4	0.11	0.03	149	4.71	43	90.7	31.4	347	187	10.1	11.7	0.19	0.7	5.07	4.04	143.1	104	2.48	1.83	0.82	209.8846154	65.38461538	0.448951049	1.122377622	2	0	1	0	1	1	1	1	NA	NA	NA
1	1	2	1	6.3	69.2	24.2	6.1	0.3	0.2	4.33	1.51	0.38	0.02	0.01	150	4.36	44.5	102.1	34.4	337	266	10.2	12	0.27	1.03	5.97	4.4	144.5	108.8	2.37	0.82	0.86	762.7682119	176.1589404	1.089668874	2.867549669	2	1	1	0	1	1	0	0	NA	NA	NA
1	1	1	2	5	58.9	32.1	5.6	2.6	0.8	2.94	1.6	0.28	0.13	0.04	146	4.57	42.5	93	31.9	344	291	10.4	11.8	0.3	0.92	5.17	4.32	144	107.7	2.29	1.11	0.92	534.7125	181.875	0.5145	1.8375	1	1	1	0	2	1	0	0	NA	NA	NA
1	1	1	2	8.6	64.6	24.7	9.6	0.9	0.2	5.53	2.12	0.82	0.08	0.02	120	4.37	35.4	81	27.5	339	262	10.3	12.3	0.27	0.83	NA	4.32	137.9	102.9	2.31	1.69	0.9	683.4245283	123.5849057	2.138962264	2.608490566	1	0	1	0	1	0	0	0	NA	NA	NA
1	1	1	2	5.2	64	24.9	5.9	4.8	0.4	3.34	1.3	0.31	0.25	0.02	149	5.06	44.4	87.7	29.4	336	285	9.7	10.8	0.28	0.96	5.62	4.64	143.6	106	2.46	1.87	0.99	732.2307692	219.2307692	0.796461538	2.569230769	1	0	1	0	1	1	0	0	NA	NA	NA
1	1	1	2	5.3	52.8	34.7	6.6	5.3	0.6	2.81	1.84	0.35	0.28	0.03	152	4.89	45.8	93.7	31.1	332	205	11.8	14.8	0.24	0.67	5.12	4.27	142	104.2	2.52	1.35	0.88	313.0706522	111.4130435	0.53451087	1.527173913	1	0	1	0	1	1	0	0	NA	NA	NA
1	1	1	2	14.4	81.5	11.4	5	2	0.1	11.77	1.64	0.72	0.29	0.01	165	5.16	47.6	92.2	32	347	243	9.6	10.5	0.23	1.08	7.12	3.95	142.2	102.2	2.34	0.9	0.96	1743.969512	148.1707317	5.167317073	7.176829268	2	2	1	0	1	1	0	0	NA	NA	NA
1	1	1	2	7.5	61.7	30.7	5.5	2	0.1	4.61	2.3	0.41	0.15	0.01	158	5.41	45.8	84.7	29.2	345	216	11.2	14	0.24	0.7	4.51	4.23	142	104	2.31	1.17	0.87	432.9391304	93.91304348	0.821782609	2.004347826	1	0	1	0	2	1	1	0	NA	NA	NA
1	1	2	1	5.5	51.8	30.6	9.2	7.7	0.7	2.83	1.67	0.5	0.42	0.04	164	5.29	49.2	93	31	333	161	12.2	15.6	0.2	0.43	5.1	4.1	142.5	107.6	2.33	1.02	0.84	272.8323353	96.40718563	0.847305389	1.694610778	1	0	1	0	1	1	1	0	NA	NA	NA
1	2	1	2	6.4	47.2	46	5.2	1.4	0.2	3.02	2.94	0.33	0.09	0.01	122	3.84	37	96.4	31.8	330	267	10.7	12.4	0.29	0.44	4.92	4.14	141.6	106.6	2.36	1.57	0.82	274.2653061	90.81632653	0.338979592	1.027210884	2	2	1	0	1	1	0	0	NA	NA	NA
1	1	1	2	6.3	56.3	30.8	8.6	4.1	0.2	3.55	1.94	0.54	0.26	0.01	157	5.04	45.5	90.3	31.2	345	237	11.2	13.7	0.26	0.75	4.34	4.21	142.7	105.6	2.2	0.96	0.91	433.685567	122.1649485	0.98814433	1.829896907	2	1	0	1	2	1	0	0	NA	NA	NA
1	1	1	2	6.4	49.5	39.9	5.4	4.8	0.4	3.2	2.5	0.3	0.3	0	151	5.1	47.4	92.9	29.7	319	196	8.1	16	0.158	0.72	5.26	4.3	144.2	107.6	2.17	0.89	0.95	250.88	78.4	0.384	1.28	2	0	1	0	2	1	0	0	NA	NA	NA
1	1	2	1	7	60.4	27.5	10	2	0.1	4.25	1.93	0.7	0.14	0.01	156	4.91	47.1	95.9	31.8	331	326	10.5	12.4	0.34	0.71	5.23	4.78	141.2	107.2	2.29	1.29	1.03	717.8756477	168.9119171	1.541450777	2.202072539	2	0	1	0	1	0	0	1	NA	NA	NA
1	2	1	2	5.6	54.3	33.1	7.9	4.3	0.4	3.04	1.85	0.44	0.24	0.02	138	4.78	41.5	86.8	28.9	333	339	10.7	12.4	0.36	0.9	4.43	4.19	140.9	106.5	2.38	1.07	0.82	557.0594595	183.2432432	0.723027027	1.643243243	2	0	1	0	2	0	1	1	NA	NA	NA
1	1	2	1	4.9	59.6	32.7	6.3	1.4	0	2.93	1.61	0.31	0.07	0	148	4.74	45.1	95.1	31.2	328	182	10.9	12.6	0.2	1.24	5.79	4.03	143.3	107.5	2.26	1.12	1.07	331.2173913	113.0434783	0.564161491	1.819875776	1	1	1	0	2	1	0	0	NA	NA	NA
1	1	1	2	5.1	62.4	28.5	6.3	2.6	0.2	3.18	1.45	0.32	0.13	0.01	164	5.28	48.2	91.3	31.1	340	165	12.7	17.5	0.21	0.74	5.31	4.19	142	107.3	2.08	0.89	0.93	361.862069	113.7931034	0.701793103	2.193103448	2	2	1	0	2	1	0	0	NA	NA	NA
1	2	1	2	5	50.6	39.8	5	4.2	0.4	2.54	2	0.25	0.21	0.02	126	4.4	38.4	87.3	28.6	328	266	10.7	11.8	0.28	0.65	4.15	139.5	107.5	2.43	2.02	0.84	13.6	337.82	133	0.3175	1.27	2	1	1	0	1	0	0	0	NA	NA	NA
1	1	2	2	6.1	62.8	24.8	8.6	3.5	0.3	3.81	1.5	0.52	0.21	0.02	150	4.9	47.5	96.9	30.6	316	173	13	18.1	0.23	0.56	5.1	4.06	139.2	106.4	2.34	1.06	1.04	439.42	115.3333333	1.3208	2.54	1	0	1	0	1	1	0	0	NA	NA	NA
1	2	1	2	4.4	47.8	42.9	4.3	4.8	0.2	2.09	1.88	0.19	0.21	0.01	156	5.11	46.7	91.4	30.5	334	223	11.4	14.2	0.25	0.33	5.26	3.83	137.9	101.1	2.42	1.39	0.96	247.9095745	118.6170213	0.211223404	1.111702128	1	0	1	0	1	1	0	0	NA	NA	NA
1	1	1	1	9.4	59.7	27.5	5	6.8	1	5.59	2.58	0.47	0.64	0.09	136	4.44	39.5	89	30.6	344	283	11.3	13.6	0.32	0.59	5.68	4.37	138	103.8	2.34	1.29	0.99	613.1666667	109.6899225	1.018333333	2.166666667	1	1	1	0	2	1	0	0	NA	NA	NA
1	2	2	2	9	79.9	18.5	1.6	0	0	7.16	1.66	0.14	0	0	129	4.19	37.7	90	30.8	342	317	11.6	13.6	0.37	0.46	11.97	3.42	140.1	100	2.36	0.8	0.85	1367.301205	190.9638554	0.603855422	4.313253012	0	2	1	0	2	1	0	1	NA	NA	NA
1	1	2	2	5.8	62.8	25.7	8.2	3.1	0.2	3.61	1.48	0.47	0.18	0.01	146	4.61	43.5	94.4	31.7	336	193	11.6	13.8	0.22	0.53	5.03	4.06	143.5	110.1	2.48	1.26	0.88	470.7635135	130.4054054	1.146418919	2.439189189	1	2	1	0	1	1	0	1	NA	NA	NA
1	2	1	2	4.4	67.2	24.9	6.3	1.1	0.5	2.96	1.1	0.28	0.05	0.02	127	4.25	38.1	89.6	29.9	333	280	9.4	10.3	0.26	0.32	4.98	3.92	141.5	104.2	2.25	1.12	0.93	753.4545455	254.5454545	0.753454545	2.690909091	1	0	1	0	2	1	0	0	NA	NA	NA
1	1	1	2	7	63.1	31.7	4.2	0.9	0.1	4.39	2.2	0.29	0.06	0.01	154	5.07	45.2	89.2	30.4	341	296	10.4	12.1	0.31	0.66	5.35	4.57	139.2	102	2.28	0.8	0.91	590.6545455	134.5454545	0.578681818	1.995454545	1	1	1	0	1	1	0	0	NA	NA	NA
1	2	2	2	7.6	62.2	23.8	5.6	7.9	0.5	4.69	1.8	0.42	0.6	0.04	127	4.38	39.1	89.3	29	325	256	10.7	12.4	0.28	0.5	5.63	3.85	140.9	103.9	2.27	1.17	0.93	667.0222222	142.2222222	1.094333333	2.605555556	2	0	0	0	2	1	0	0	NA	NA	NA
1	1	1	2	10	70.7	20.6	7.2	1.4	0.1	7.06	2.06	0.72	0.14	0.01	174	6.04	51.7	85.6	28.8	337	213	11.1	13.3	0.24	0.67	5.68	4.37	142	103.5	2.2	1.01	1.05	729.9902913	103.3980583	2.467572816	3.427184466	2	1	0	1	2	1	0	0	NA	NA	NA
1	1	1	2	9	62.5	30.5	5.1	1.7	0.2	5.59	2.73	0.46	0.15	0.02	141	4.61	42.9	93.1	30.6	329	250	11	13.1	0.28	0.4	5.33	4.16	141.8	106.4	2.44	1.11	0.9	511.9047619	91.57509158	0.941904762	2.047619048	2	2	1	0	1	1	0	1	NA	NA	NA
1	2	1	2	10	49.8	41.3	4.9	3.6	0.4	4.96	4.11	0.49	0.36	0.04	116	4.19	35.1	83.8	27.7	330	408	10.6	11.9	0.43	0.5	NA	4.71	140.3	108.2	2.53	1.7	0.76	492.379562	99.27007299	0.5913382	1.206812652	1	0	1	1	1	1	0	0	NA	NA	NA
1	2	1	2	8.7	55.3	36.8	5.4	2.3	0.2	4.83	3.21	0.47	0.2	0.02	154	5.26	44.7	85	29.3	345	238	10.9	13.2	0.26	0.78	5.42	4.54	143.1	106.4	2.37	1.5	0.85	358.1121495	74.14330218	0.707196262	1.504672897	1	0	1	0	2	1	1	0	NA	NA	NA
1	2	2	2	8.4	56.8	31.2	8.6	3.3	0.1	4.78	2.62	0.72	0.28	0.01	130	4.11	39.9	97.1	31.6	326	280	10.2	11.2	0.28	0.61	4.87	4.51	140.6	104.4	2.34	1.06	0.85	510.8396947	106.870229	1.313587786	1.824427481	1	0	0	0	1	1	0	0	NA	NA	NA
1	2	2	2	6.3	62.8	26.9	8.1	1.6	0.3	3.99	1.87	0.58	0.4	0.62	159	4.14	48.4	102	33.8	329	257	10.7	12.7	0.27	0.94	4.88	4.02	143.8	105	2.38	1.47	0.93	548.3582888	137.4331551	1.237540107	2.13368984	2	0	1	0	2	1	0	0	NA	NA	NA
1	2	1	2	6.8	59.4	32.5	7.1	0.7	0.3	4.02	2.2	0.48	0.05	0.02	117	4.13	36.3	87.9	28.3	322	313	11.1	12.2	0.35	0.59	4.89	4.02	138.9	106.9	2.34	1.55	0.97	571.9363636	142.2727273	0.877090909	1.827272727	2	0	1	0	1	1	1	1	NA	NA	NA
1	2	2	2	13.5	91.2	5.8	2.9	0	0.1	12.36	0.78	0.39	0	0.01	136	4.44	41.7	93.9	30.6	326	94	12	14.2	0.11	0.93	6.5	3.44	144.3	104.4	1.82	0.56	0.85	1489.538462	120.5128205	6.18	15.84615385	2	1	1	0	1	0	0	0	NA	NA	NA
1	1	1	2	9	66.3	25.2	6.1	2	0.4	5.95	2.26	0.55	0.28	0.04	117	3.59	35.9	100	32.6	326	253	12.3	15.3	0.31	0.46	5.07	4.82	141.9	110.6	2.1	1.09	1.04	666.0840708	111.9469027	1.44800885	2.632743363	2	1	1	0	2	1	0	0	NA	NA	NA
1	1	1	2	6.5	39.2	54.1	2.8	3.6	0.3	2.54	3.5	0.18	0.23	0.02	153	4.66	44.9	96.4	32.8	341	210	9.9	10.5	0.21	0.58	5.37	4.06	144.6	108.9	2.42	1.08	0.99	152.4	60	0.130628571	0.725714286	0	0	1	0	2	0	0	0	NA	NA	NA
1	1	2	2	5.5	39.2	53.7	5.1	1.5	0.5	2.15	2.95	0.28	0.08	0.03	139	4.78	41.5	86.8	29.1	335	303	10.3	11.6	0.31	0.59	4.38	NA	138.6	101	2.55	1.55	1.07	220.8305085	102.7118644	0.204067797	0.728813559	1	2	1	0	0	1	0	0	NA	NA	NA
1	1	1	2	13.1	66.6	20.9	6.6	5.4	0.5	8.72	2.74	0.86	0.7	0.06	150	4.58	43.7	95.4	32.8	343	257	9.6	10	0.25	0.87	5.38	3.37	143.1	102.9	2.2	1.34	0.9	817.8978102	93.79562044	2.736934307	3.182481752	1	2	1	0	0	1	0	0	NA	NA	NA
1	2	1	2	7.5	54.6	35.3	6.5	3.5	0.1	4.1	2.65	0.49	0.26	0.01	138	4.1	41.2	100.5	33.7	335	318	10.1	11.7	0.32	0.93	5.31	4.35	141.3	109	2.3	1.24	0.95	492	120	0.758113208	1.547169811	1	0	1	0	1	1	0	0	NA	NA	NA
1	1	2	2	7.3	66.7	22.4	7.7	3.1	0.1	4.88	1.64	0.56	0.23	0.01	160	5.02	46	91.6	31.9	348	221	10.4	11.6	0.23	1.34	5.43	4.34	142.6	102.8	2.36	1.19	0.87	657.6097561	134.7560976	1.666341463	2.975609756	1	0	1	0	1	1	0	0	NA	NA	NA
1	1	1	2	7.3	44.3	45.5	7.7	2.3	0.2	3.2	3.3	0.6	0.2	0	146	4.37	43	98.4	33.3	338	123	9.6	17.1	0.118	0.68	5.22	4.25	143.2	110.9	2.23	1.32	0.88	119.2727273	37.27272727	0.581818182	0.96969697	1	2	1	0	0	1	0	0	NA	NA	NA
1	2	1	2	5.2	22.4	70.5	3.8	3.1	0.2	1.17	3.68	0.2	0.16	0.01	131	4.85	37.8	77.92	27	347	252	10	10.8	0.25	0.49	NA	4.09	142.3	105.1	2.39	1.53	0.92	80.11956522	68.47826087	0.063586957	0.317934783	1	0	1	0	1	1	0	0	NA	NA	NA
1	2	2	2	8.4	64.7	24.3	9	1.5	0.5	5.45	2.05	0.76	0.13	0.04	127	4.25	38.6	90.8	29.9	329	245	10.9	12.2	0.27	0.6	4.49	3.94	140.7	107.2	2.3	1.02	0.93	651.3414634	119.5121951	2.020487805	2.658536585	1	0	1	0	1	1	0	0	NA	NA	NA
1	2	2	1	4.9	39.5	48.7	5.5	5.7	0.6	1.95	2.4	0.27	0.28	0.03	130	3.99	37.6	94.2	32.6	346	227	8.4	8.3	0.19	0.6	5.54	3.93	142.5	104	2.39	1.45	0.83	184.4375	94.58333333	0.219375	0.8125	2	2	1	0	1	1	0	0	NA	NA	NA
2	2	1	2	6.5	63.3	29.5	4.2	2.1	0.9	4.1	1.9	0.3	0.1	0.1	129	4.44	38.5	86.7	29.1	336	272	7.9	16	0.214	0.28	4.63	4.46	141.8	101.3	2.34	1.05	0.84	586.9473684	143.1578947	0.647368421	2.157894737	1	0	1	0	1	1	0	1	0	0	1
2	1	1	2	6.6	60.7	30.7	3.8	4.3	0.5	3.98	2.01	0.25	0.28	0.03	155	5.28	47.3	89.6	29.4	328	318	10	11.6	0.32	0.37	4.56	4.2	141.5	102.2	2.39	1.28	1.1	629.6716418	158.2089552	0.495024876	1.980099502	2	0	1	1	1	1	1	1	0	1	0
2	2	2	2	5.3	59.4	32.2	7.1	1.1	0.2	3.17	1.72	0.38	0.06	0.01	151	4.61	44	95.4	32.8	343	193	10.5	12.4	0.2	0.74	5.61	4.38	140.9	103.2	2.26	1.24	0.99	355.7034884	112.2093023	0.700348837	1.843023256	2	0	1	0	2	1	0	1	0	1	0
2	2	1	2	4.3	53.1	42.3	3.5	0.9	0.2	2.28	1.82	0.15	0.04	0.01	140	4.84	42.2	87.2	28.9	332	196	12.2	15.5	0.24	0.41	4.95	4.12	150.3	114.9	2.27	0.93	0.85	245.5384615	107.6923077	0.187912088	1.252747253	2	2	1	0	2	1	0	0	0	1	0
2	1	2	2	7.7	58.6	36.4	2.9	1.8	0.3	4.52	2.8	0.22	0.14	0.02	156	4.86	46.3	95.3	32.1	337	256	11.8	14.5	0.3	0.34	5.76	4.24	141.1	105.1	2.29	0.98	0.93	413.2571429	91.42857143	0.355142857	1.614285714	1	1	1	0	1	1	0	0	0	1	0
2	1	2	2	6	48.5	40.8	8.7	1.6	0.4	2.9	2.4	0.5	0.1	0	144	5	44.2	88.4	28.8	326	244	8.2	16	0.198	0.42	5.39	4.21	143.5	105	2.34	0.88	0.73	294.8333333	101.6666667	0.604166667	1.208333333	1	2	1	0	2	1	0	0	0	1	0
2	2	2	2	8.3	67.9	18	4.6	9.3	0.2	5.62	1.49	0.38	0.77	0.02	154	4.9	45.2	92.2	31.4	341	207	10.6	12.6	0.22	0.6	5.22	4.86	143.9	103	2.34	0.87	1.08	780.7651007	138.9261745	1.433288591	3.771812081	1	1	1	0	2	1	0	0	1	1	0
2	1	1	2	8.7	76.4	18.6	4.9	0	0.1	6.64	1.62	0.43	0	0.01	169	5.68	50.3	88.6	29.8	336	249	11.1	13.7	0.28	0.39	3.81	5.31	140	101.4	2.44	1.18	1.03	1020.592593	153.7037037	1.762469136	4.098765432	2	2	1	0	1	1	0	0	1	1	1
2	2	2	2	8	77.7	18.1	3.9	0	0.3	6.19	1.41	0.31	0	0.01	124	4.06	37.7	92.9	30.5	329	287	11	12.8	0.32	0.66	5.14	4.6	142.5	103.2	2.44	1.42	1.06	1259.950355	203.5460993	1.360921986	4.390070922	1	1	1	0	1	1	0	0	1	0	0
2	1	2	2	5.8	66.9	26	5.4	1.2	0.5	3.85	1.5	0.31	0.07	0.03	153	5.02	43.8	87.3	30.5	349	133	13.2	18.9	0.18	0.35	5.65	4.2	138	104.1	2.12	1.07	1.07	341.3666667	88.66666667	0.795666667	2.566666667	2	1	1	1	1	1	0	0	1	0	0
2	2	1	2	7.6	54.2	39.6	5.3	0.8	0.1	4.09	2.99	0.4	0.06	0.01	126	4.41	38	86.2	28.6	332	298	11.2	13.6	0.33	0.61	5.04	4.1	141.5	103.4	2.55	1.37	0.88	407.632107	99.66555184	0.547157191	1.367892977	2	1	1	1	1	1	0	0	1	0	0
2	2	1	2	5.5	64.5	26.5	6.3	2.3	0.4	3.57	1.47	0.35	0.13	0.02	131	3.92	39	99.5	33.4	336	205	11.6	14	0.24	0.3	4.54	4.37	142.6	108.3	2.1	1.22	1	497.8571429	139.4557823	0.85	2.428571429	1	1	1	0	1	1	0	0	1	1	0
2	1	1	1	4.5	54.3	35.1	8	2.2	0.4	2.4	1.6	0.4	0.1	0	152	4.87	44	90.4	31.1	344	258	7.1	17.7	0.183	0.32	5.17	4.01	143.8	101.3	2.33	0.75	0.82	387	161.25	0.6	1.5	2	2	1	0	1	1	0	0	1	1	0
2	2	1	2	4.3	56.9	25	15	1.9	1.2	2.46	1.08	0.65	0.08	0.05	130	4.8	38.9	93.1	31.1	334	249	11	13.1	0.27	0.48	5.66	4.29	141.2	105.6	2.34	1.06	0.88	567.1666667	230.5555556	1.480555556	2.277777778	2	0	1	0	2	1	0	0	1	1	0
2	1	1	2	6	37	53.3	3.9	5.5	0.3	2.21	3.18	0.23	0.33	0.02	150	4.98	42.6	85.5	30.1	352	328	11.4	14.4	0.37	0.93	4.45	4.54	142	101.9	2.4	2.02	0.89	227.9496855	103.1446541	0.159842767	0.694968553	1	1	1	0	1	1	0	0	1	1	0
2	2	2	2	7.6	57.2	34.4	7.1	1.2	0.1	4.33	2.61	0.54	0.09	0.01	130	4.1	39.8	97.1	31.7	327	225	12.2	16.1	0.27	0.79	4.8	1.45	143	105.2	2.19	0.87	1.01	373.2758621	86.20689655	0.895862069	1.659003831	2	0	1	0	1	0	0	1	1	1	0
2	2	1	2	9.2	56	35.2	4.4	4.3	0.1	5.15	3.25	0.41	0.4	0.01	140	5.16	42	81.4	27.1	333	279	10.1	11.9	0.28	0.39	5.58	4.1	139.1	103.8	2.38	1.27	1.03	442.1076923	85.84615385	0.649692308	1.584615385	2	0	1	0	1	1	1	1	1	1	0
2	2	2	2	6	58.5	24.5	2.5	13.8	0.7	3.52	1.47	0.15	1.83	1.14	135	4.36	40.2	92.2	31	335	249	10.1	11.5	0.25	0.48	6.07	4.29	140.5	101.6	2.28	1.51	0.98	596.244898	169.3877551	0.359183673	2.394557823	1	0	1	0	1	0	0	0	0	1	0
2	1	2	2	7.6	54.7	38.3	5.4	1.3	0.3	4.16	2.91	0.41	0.1	0.02	130	3.94	39.8	101	33	327	302	10	10.8	0.3	0.83	5.05	4.03	143.4	103.6	2.17	1.17	1.1	431.7250859	103.7800687	0.586116838	1.429553265	0	0	1	0	2	1	0	0	0	1	0
2	1	1	2	7.9	55.7	38.8	4.1	1.1	0.3	4.38	3.05	0.32	0.09	0.02	151	5.3	45.4	85.7	28.5	333	247	10.8	12.6	0.27	0.84	4.83	5.11	141.3	102.7	2.47	1.49	0.98	354.7081967	80.98360656	0.459540984	1.436065574	1	1	1	0	2	1	0	0	0	1	0
2	1	1	2	9.9	49.2	41.2	4.4	4.6	0.6	4.87	4.07	0.44	0.45	0.06	145	4.78	44	92.1	30.3	330	249	10.9	13.5	0.27	6.37	4.63	4.1	141.6	102.9	2.23	1.24	1.02	297.9434889	61.17936118	0.526486486	1.196560197	1	2	1	0	0	1	0	0	0	1	0
2	2	1	2	5.1	52.6	39.8	5.1	2.1	0.4	2.7	2.04	0.26	0.11	0.02	142	4.63	43.9	94.8	30.7	323	273	9.9	11.1	0.27	0.42	4.99	4.42	139.8	102.1	2.28	1.15	1.04	361.3235294	133.8235294	0.344117647	1.323529412	1	0	1	0	1	1	0	0	0	1	0
2	2	1	2	6.2	49.2	43.9	5.3	1.3	0.3	3.03	2.71	0.33	0.08	0.02	131	4.24	39.5	93.2	30.9	332	287	9.9	10.1	0.28	0.4	5.15	4.08	140.8	105.1	2.32	1.08	0.89	320.8892989	105.904059	0.36896679	1.118081181	1	0	1	0	1	1	0	0	0	1	0
2	1	1	2	6.9	78.6	17.6	3.6	0.3	0	5.44	1.22	0.25	0.02	0	154	5.12	46.2	90.2	30.1	333	268	10.7	12.3	0.29	0.3	5.4	3.97	139	102.1	2.18	1.06	0.88	1195.016393	219.6721311	1.114754098	4.459016393	2	2	1	0	2	1	0	1	0	1	0
2	2	1	2	7.5	68.6	25.8	4.7	0.5	0.4	5.2	1.9	0.4	0	0	153	5.21	46.3	88.9	29.3	329	199	8.7	16.5	0.17	0.56	5.84	4.48	141.6	105.9	2.21	0.86	0.87	544.6315789	104.7368421	1.094736842	2.736842105	1	2	1	0	1	1	0	1	0	1	0
2	2	1	2	4	61.7	27.6	8.5	1.6	0.6	2.4	1.1	0.3	0.1	0	134	4.63	39.9	86.2	29	337	191	7.9	16.6	0.15	0.51	5.13	4.07	140.1	102.3	2.15	1.13	0.88	416.7272727	173.6363636	0.654545455	2.181818182	1	0	1	0	2	1	0	0	0	1	0
2	2	1	2	5	71.7	23.1	4.2	0.8	0.2	3.61	1.16	0.21	0.04	0.01	130	4.25	38.6	90.8	30.6	337	230	10.9	12.7	0.25	0.36	5.88	4.32	144.9	104.4	2.39	1.28	0.96	715.7758621	198.2758621	0.653534483	3.112068966	1	1	0	1	2	1	0	0	0	1	1
2	1	1	2	5.1	45.5	43	8.4	2.7	0.4	2.33	2.2	0.43	0.14	0.02	141	4.56	43.3	95	30.9	326	171	12.9	16.7	0.22	0.36	5.02	4.76	140.8	104.4	2.25	1.5	0.97	181.1045455	77.72727273	0.455409091	1.059090909	2	0	1	0	1	1	0	0	0	1	1
2	1	2	2	6.2	54.3	37.5	5.7	1.8	0.7	3.3	2.3	0.3	0.1	0	159	5.38	47.5	88.3	29.6	335	316	7	16.5	0.221	0.51	5.09	4.71	142.2	103.2	2.23	1.03	0.82	453.3913043	137.3913043	0.430434783	1.434782609	2	0	1	0	2	1	0	0	0	1	1
2	1	1	2	6.2	59.4	25.8	11.7	2.7	0.4	3.7	1.6	0.7	0.2	0	159	5.53	48.7	88	28.7	253	253	7.2	15.9	0.182	0.69	5.06	4.17	141.7	101.8	2.44	1.05	0.9	585.0625	158.125	1.61875	2.3125	1	2	0	1	2	1	0	0	0	0	1
2	1	2	2	6.6	50.9	40.7	6.6	1.4	0.4	3.4	2.7	0.4	0.1	0	145	5.07	49.2	97.1	28.6	295	213	7.6	16.5	0.162	0.38	5.72	3.9	143.4	103.5	2.28	0.85	0.8	268.2222222	78.88888889	0.503703704	1.259259259	2	1	1	0	1	1	0	0	0	0	1
2	2	1	2	9.4	47	48.2	4.6	0.2	0	4.4	4.52	0.43	0.02	0	122	4.11	36.1	87.8	29.7	338	345	8.8	8.9	0.31	0.41	4.57	4.08	139.7	103.7	2.17	1.55	1	335.840708	76.32743363	0.418584071	0.973451327	1	0	0	0	1	1	0	0	0	0	1
2	1	1	2	10.5	52.4	39.3	4.5	3.7	0.1	5.49	4.12	0.47	0.39	0.01	159	5.8	48.1	90.8	30	331	247	11.4	14.5	0.28	0.5	5.27	5.04	143.8	193.7	2.46	1.19	0.97	329.1334951	59.95145631	0.626286408	1.332524272	2	1	0	1	2	1	0	0	0	0	1
2	1	1	2	6.5	50.6	42.6	4.3	2.3	0.2	3.31	2.78	0.28	0.15	0.01	174	5.13	50	97.5	33.9	348	222	11.3	13.5	0.25	0.63	5.63	4.42	142.5	103.8	2.38	0.99	0.87	264.323741	79.85611511	0.333381295	1.190647482	2	0	0	0	1	0	0	0	0	0	1
2	2	1	2	4.5	60.5	29.8	7.3	1.8	0.6	2.7	1.3	0.3	0.1	0	135	4.39	40.6	92.5	30.7	332	312	7.7	16.5	0.24	0.35	4.92	4.5	141	101.4	2.31	0.94	0.85	648	240	0.623076923	2.076923077	1	0	0	0	2	1	1	0	0	0	0
2	2	1	2	4.7	59.4	33.5	6.3	0.8	0	2.81	1.59	0.3	0.04	0	125	3.95	36.8	93.2	31.6	340	243	9.5	10.2	0.23	0.32	5.02	4.13	139.6	106.1	2.1	1.01	1.05	429.4528302	152.8301887	0.530188679	1.767295597	1	0	1	0	1	1	1	0	0	0	1
2	1	1	2	6.6	59.3	34.3	4.8	1.4	0.2	3.92	2.27	0.32	0.09	0.01	159	5.29	46.7	88.3	30.1	340	277	10.9	13.2	0.3	NA	NA	4.03	142.1	105.2	2.23	0.92	0.97	478.3436123	122.0264317	0.552599119	1.726872247	1	2	0	1	2	1	1	0	0	0	1
2	1	1	2	4.4	54.2	39.7	5	1.1	0	2.37	1.74	0.22	0.05	0	162	5.38	48.1	89.4	30.1	337	171	11.6	13.8	0.2	0.5	4.54	4.15	140.6	105.4	2.03	0.84	0.94	232.9137931	98.27586207	0.299655172	1.362068966	2	2	0	0	0	1	1	0	0	0	1
2	2	1	2	5.6	55.3	37.9	4.3	2.3	0.2	3.07	2.11	0.24	0.13	0.01	145	4.87	43.8	89.9	29.8	331	282	11.3	13.5	0.32	0.59	4.68	4.69	140.4	103	2.45	1.29	1.07	410.3033175	133.6492891	0.349194313	1.454976303	1	2	1	0	2	1	0	0	0	0	0
2	2	1	2	7.7	59.4	34.6	5.3	0.6	0.1	4.58	2.67	0.41	0.05	0.01	137	4.38	39.8	90.9	31.3	344	217	10.3	11.4	0.22	0.33	5.37	4.48	137.1	106.3	2.33	1.3	1	372.2322097	81.27340824	0.70329588	1.715355805	2	1	1	0	2	1	0	0	0	0	0
2	1	1	2	6.2	52.6	37.5	7.3	2.1	0.5	3.24	2.13	0.45	0.13	0.03	149	5.06	43.2	85.4	29.4	345	195	10.6	12.3	0.21	0.81	5.57	4.29	139.6	107.6	2.23	1.16	0.95	296.6197183	91.54929577	0.684507042	1.521126761	1	1	1	1	1	1	1	1	0	0	0
2	2	1	2	7	59.3	29.9	8	2.6	0	4.2	2	0.7	0.2	0	138	4.64	41.6	89.8	29.8	332	219	8.4	16	0.184	0.36	4.91	3.96	140.4	103.3	2.44	1.28	0.73	459.9	109.5	1.47	2.1	2	1	1	0	2	1	1	1	0	0	0
2	1	1	1	6.7	55.8	33.4	8.5	1.8	0.5	3.7	2.2	0.6	0.1	0	161	5.45	47.9	88	29.5	335	242	7.6	15.9	0.18	0.46	4.93	3.89	142	102.2	2.47	0.96	0.79	407	110	1.009090909	1.681818182	2	0	1	0	1	0	0	1	0	0	0
2	2	1	2	4	45.7	42.9	9	2.2	0.2	1.83	1.72	0.36	0.09	0.01	144	4.52	41.2	91.2	31.9	350	180	11.2	14.2	0.2	0.4	4.8	4.96	142.1	105.3	2.33	1.24	1.04	191.5116279	104.6511628	0.383023256	1.063953488	1	0	1	1	1	0	0	0	0	0	1
2	2	2	2	5.6	61.3	30.4	6.9	1.2	0.2	3.44	1.71	0.39	0.07	0.01	132	4.22	40.2	95.3	31.3	328	221	11.4	13.2	0.25	0.59	6.53	4.63	139.9	104.7	2.3	1.24	0.86	444.5847953	129.2397661	0.784561404	2.011695906	2	2	1	0	2	0	0	0	0	0	1
2	2	1	2	4.5	59.8	34	3.8	2	0.4	2.71	1.54	0.17	0.09	0.02	138	5.05	42.2	83.6	27.3	327	334	11	13.2	0.37	0.65	4.54	4.32	140.6	105.3	2.13	1.37	0.87	587.7532468	216.8831169	0.299155844	1.75974026	1	2	0	1	2	1	1	0	0	1	0
2	1	1	1	7.7	54.5	33.5	7.4	4.2	0.4	4.19	2.57	0.57	0.32	0.03	162	4.81	47.6	99	33.7	340	246	11.3	13.1	0.28	0.5	5.76	4.67	141.3	106.8	2.51	1.3	1.04	401.0661479	95.71984436	0.929299611	1.630350195	1	0	1	0	1	1	0	1	0	1	0
2	1	1	2	6.2	54.1	38	5.3	2.1	0.5	3.3	2.3	0.3	0.1	0	164	6.13	49.4	80.6	26.7	332	226	6.6	16.3	0.15	0.27	5	4.21	144.2	102.3	2.18	0.99	0.82	324.2608696	98.26086957	0.430434783	1.434782609	0	1	1	0	1	1	0	0	0	1	0
2	1	1	2	6.9	56	33.6	8.4	1.3	0.7	3.9	2.3	0.6	0.1	0.1	158	5.69	47.6	83.7	27.8	332	284	6.7	16.8	0.191	0.51	5.27	4.39	143.5	104.6	2.37	0.99	0.76	481.5652174	123.4782609	1.017391304	1.695652174	1	1	1	1	2	1	0	0	0	1	0
2	1	1	2	5.2	46.2	45.8	6	1.4	0.6	2.4	2.4	0.3	0.1	0	156	5.07	45.6	90	30.8	342	234	8.9	16.1	0.209	0.56	5.43	3.88	144.2	102.6	2.18	0.7	0.78	234	97.5	0.3	1	2	1	1	0	2	1	0	1	0	1	0
2	2	1	2	7.3	67.8	25.3	5.1	1.5	0.3	4.96	1.85	0.37	0.11	0.02	129	4.16	39.1	94	31	330	301	11.2	14	0.34	0.47	5.38	4.12	140.5	104.2	2.28	1.13	1.06	807.0054054	162.7027027	0.992	2.681081081	2	0	1	0	2	1	0	0	0	1	0
2	1	2	2	4.7	59.2	30.4	7.9	2.3	0.2	2.79	1.43	0.37	0.11	0.01	133	4.32	40.3	93.3	30.8	330	168	11	13.5	0.18	1.02	4.8	3.59	143.8	107.1	2.08	0.92	0.92	327.7762238	117.4825175	0.721888112	1.951048951	2	1	1	0	1	1	0	0	0	1	0
2	2	2	2	6	51.8	34.9	8.7	4.3	0.3	3.11	2.1	0.52	0.26	0.02	146	4.68	44.7	95.5	31.2	327	200	10.7	13.2	0.22	0.66	5.77	4.3	140.5	104.3	2.18	1.14	0.98	296.1904762	95.23809524	0.770095238	1.480952381	1	1	1	0	1	1	0	0	1	1	0
2	1	2	2	9.5	63.2	27.3	5.9	3.3	0.3	5.99	2.59	0.56	0.31	0.03	160	4.76	47.8	100.4	33.6	335	183	10.8	12.2	0.2	0.72	8.09	4.38	143.8	104.3	2.48	0.93	0.87	423.2316602	70.65637066	1.295135135	2.312741313	2	2	1	0	2	1	0	0	1	1	0
2	1	2	2	5.7	76.2	16.8	5.8	1.2	0	4.36	0.96	0.33	0.07	0	142	4.49	1.7	92.9	31.6	341	3	10.7	12.6	0.22	0.57	4.43	4.73	144	105.1	2.35	1.3	0.93	11.80833333	2.708333333	1.49875	4.541666667	2	2	1	0	1	1	0	0	1	1	1
2	2	1	2	6	66.7	24.4	6	2.6	0.3	4	1.5	0.4	0.2	0	133	4.76	40.3	84.6	27.9	330	179	10	16.9	0.18	0.49	4.53	4.19	140.4	101.4	2.28	0.88	0.83	477.3333333	119.3333333	1.066666667	2.666666667	1	1	1	0	1	1	0	0	1	0	0
2	2	1	2	7.9	52.2	42.2	4.2	1.3	0.1	4.1	3.31	0.33	0.1	0.01	138	4.74	41.7	88	29.1	331	311	10.7	13	0.33	0.44	9.73	4.38	140.6	102.6	2.46	1.06	0.97	385.2265861	93.95770393	0.408761329	1.238670695	1	0	1	0	2	1	0	0	1	1	0
2	1	2	2	9.3	75.4	22.2	1.9	0.4	0.1	6.99	2.06	0.18	0.04	0.01	150	5.26	45.8	87.1	28.5	328	231	11	12.8	0.26	0.21	5.31	4.07	141.2	103.7	2.27	0.89	0.94	783.8300971	112.1359223	0.610776699	3.393203883	1	1	1	0	1	1	0	0	1	1	0
2	2	2	2	7.2	61	34.4	4.2	0.3	0.1	4.4	2.48	0.3	0.02	0.01	135	4.22	40.4	95.7	32	334	186	11.3	13.5	0.21	0.42	5.72	4.76	146.5	108.9	2.66	1.12	0.96	330	75	0.532258065	1.774193548	2	0	1	0	1	0	0	1	1	1	0
2	2	2	2	8.5	65.2	28.3	5.1	1.3	0.1	5.52	2.39	0.43	0.11	0.01	133	4.2	41.6	99	31.7	320	367	9.7	10.8	0.35	0.56	4.96	3.71	144.1	104.5	2.4	1.3	0.96	847.6317992	153.5564854	0.993138075	2.309623431	1	1	1	0	2	1	0	0	1	1	0
2	1	1	2	5	61.7	31.9	5.4	1	0	3.07	1.59	0.27	0.05	0	145	4.74	41.9	88.4	30.6	346	203	11.4	13.4	0.23	NA	5.34	4.7	138.4	105	2.13	0.93	0.73	391.9559748	127.672956	0.521320755	1.93081761	0	0	1	0	2	1	0	0	0	1	0
2	1	1	2	7.2	45.7	48.1	4.6	1.3	0.3	3.3	3.46	0.33	0.09	0.02	153	5.03	43.9	87.3	30.4	349	231	11.9	14.4	0.27	0.41	4.86	3.98	137	105	2.3	1.07	1.08	220.3179191	66.76300578	0.314739884	0.953757225	1	2	1	0	0	1	0	0	0	1	0
2	1	1	2	4.8	48.7	44.2	5.4	1.5	0.2	2.35	2.13	0.26	0.07	0.01	161	5.3	48.3	91.1	30.4	333	217	10.8	12.8	0.24	0.45	4.91	4.72	140.5	103.2	2.42	1.31	1	239.4131455	101.8779343	0.28685446	1.103286385	1	0	1	0	1	1	0	0	0	1	0
2	1	1	2	6.9	58.1	33.7	6.1	2	0.1	3.99	2.32	0.42	0.14	0.01	167	4.97	49.4	99.4	33.6	338	184	10.8	12.8	0.2	0.41	5.41	4.65	140.7	103.8	2.55	1.21	1.01	316.4482759	79.31034483	0.722327586	1.719827586	1	0	1	0	1	1	0	0	0	1	0
2	2	1	2	5.9	52.7	40.9	5.6	0.8	0	3.13	2.43	0.33	0.05	0	123	3.68	37.1	95.6	31.7	332	196	10	10.6	0.02	0.5	5.37	4.37	135.7	102.3	2.12	1.06	0.94	252.4609053	80.65843621	0.425061728	1.288065844	1	1	1	0	2	1	0	0	0	1	0
2	2	1	2	6.5	59.8	33.4	5.7	0.9	0.2	3.9	2.18	0.37	0.06	0.01	132	4.32	39.6	91.7	30.6	333	257	9.5	10.3	0.24	0.31	5.48	4.17	141.4	103.6	2.2	1.46	0.93	459.7706422	117.8899083	0.661926606	1.788990826	2	2	1	0	1	1	0	1	0	1	0
2	1	1	2	5.8	59.9	35	4.2	0.7	0.2	3.46	2.02	0.24	0.04	0.01	167	5.17	49.1	95	32.3	340	212	11.1	13.1	0.24	0.65	4.43	4.3	144.5	104.3	2.47	1.55	1.03	363.1287129	104.950495	0.411089109	1.712871287	0	2	1	0	2	1	0	1	0	1	0
2	2	1	2	5.7	54.3	33.6	4.4	7.5	0.2	3.1	1.92	0.25	0.42	0.01	135	4.34	40.9	9402	31.1	330	229	13.3	17.9	0.3	0.38	4.64	4.17	138.5	105.3	2.24	1.22	0.97	369.7395833	119.2708333	0.403645833	1.614583333	1	0	1	0	2	1	0	0	0	1	0
2	1	2	2	7.6	53.1	37.9	5.5	3	0.5	4	2.9	0.4	0.2	0	150	4.61	43.7	94.6	32.4	343	187	8.4	17.2	0.156	0.68	5.72	3.89	142.6	104.4	2.36	1.08	0.84	257.9310345	64.48275862	0.551724138	1.379310345	1	1	1	0	1	1	0	0	0	1	0
2	2	1	2	5.9	51.3	39.3	5.8	2.6	1	3	2.3	0.34	0.15	0.06	129	4.37	39.1	89.5	29.5	330	275	10.1	11.5	0.28	0.12	4.46	4.49	140	106.3	2.16	1.26	0.99	358.6956522	119.5652174	0.443478261	1.304347826	2	0	0	0	2	1	0	0	0	1	0
2	1	1	2	6.6	58.3	32.9	6.8	1.7	0.3	3.83	2.16	0.45	0.11	0.02	165	5.32	48.2	90.6	31	342	190	10.9	12.8	0.21	NA	5.89	4.1	141	105	2.26	1.16	0.76	336.8981481	87.96296296	0.797916667	1.773148148	2	2	1	0	1	1	0	0	0	1	1
2	2	1	2	6.8	62.1	32.5	4.6	0.5	0.3	4.2	2.2	0.3	0	0	136	4.61	39.7	86.2	29.4	342	223	9.8	17	0.217	0.48	4.77	4.48	141.5	105	2.38	1.13	0.85	425.7272727	101.3636364	0.572727273	1.909090909	1	1	0	1	2	1	0	0	0	1	1
2	2	2	2	5.4	67.4	24.3	6	2.1	0.2	3.61	1.3	0.32	0.11	0.01	168	5.13	49.7	96.9	32.7	338	150	11.6	14.7	0.17	1.11	5.25	4.23	142.1	106.8	2.24	0.98	0.96	416.5384615	115.3846154	0.888615385	2.776923077	1	0	1	0	1	1	0	0	0	1	1
2	2	2	2	7.4	64.4	24.3	9.5	1.3	0.5	4.7	1.8	0.7	0.1	0	138	4.06	41.8	103	34	330	228	9.4	17.4	0.215	0.74	5.15	4.48	143.3	105.8	2.45	0.85	0.74	595.3333333	126.6666667	1.827777778	2.611111111	2	2	0	1	2	1	0	1	0	1	1
2	2	2	2	4.9	47.3	38.5	7.2	6.8	0.2	2.31	1.88	0.35	0.33	0.01	150	5.03	44.4	88.3	29.8	338	201	12.1	15.5	0.24	0.68	7.72	3.97	141.7	105.2	2.21	1.27	0.99	246.9734043	106.9148936	0.430053191	1.228723404	1	0	1	0	1	1	0	0	0	0	1
2	1	1	2	6.7	61.1	29.2	7	0.1	0	3.47	1.66	0.4	0.14	0.01	144	4.49	41.6	92.7	32.1	346	217	10.9	13.6	0.24	0.57	4.99	4.87	141.9	104.2	2.32	1.09	1.03	453.6084337	130.7228916	0.836144578	2.090361446	1	1	1	0	2	1	0	0	0	0	1
2	1	1	2	9.3	58.2	34.7	4.3	2.6	0.2	5.43	3.24	0.4	0.24	0.02	165	5.28	48.8	92.4	31.3	338	295	9.5	11	0.28	0.53	5.15	4.29	138.8	101	2.56	1.25	1	494.3981481	91.04938272	0.67037037	1.675925926	1	2	0	1	2	1	0	0	0	0	1
2	2	1	2	5.4	39.4	53.6	4.8	2	0.2	2.13	2.9	0.26	0.11	0.01	132	4.43	39.8	89.8	29.8	332	283	11.1	13.2	0.31	0.37	4.74	3.75	140.7	103.8	2.21	1.4	1.15	207.8586207	97.5862069	0.190965517	0.734482759	1	0	0	0	1	1	0	0	0	0	1
2	1	1	2	6.9	65.2	30.1	3.4	0.7	0.6	4.5	2.1	0.2	0	0	155	5.26	46.1	87.6	29.4	336	240	7.3	16.4	0.175	0.4	4.84	4.39	140.5	101.3	2.31	0.93	0.84	514.2857143	114.2857143	0.428571429	2.142857143	2	0	0	0	0	1	0	0	0	0	1
2	1	1	2	4.6	69.4	25	4.6	0.7	0.3	3.2	1.2	0.2	0	0	139	4.72	41	86.9	29.5	339	229	7	17.1	0.16	0.49	5.77	4.09	144	103.2	2.37	0.79	0.84	610.6666667	190.8333333	0.533333333	2.666666667	1	0	0	1	1	0	0	0	0	0	1
2	2	1	2	7	73.3	20.2	5.2	0.7	0.6	5.1	1.4	0.4	0	0	131	4.84	40.2	83	27.1	326	266	7.9	16.5	0.211	0.34	4.65	4.28	143.3	105.3	2.29	1.06	0.88	969	190	1.457142857	3.642857143	2	0	0	0	1	0	0	0	0	0	1
2	1	1	2	8.1	53.1	39.4	5.8	1.4	0.3	4.3	3.2	0.5	0.1	0	157	5.59	47.8	85.6	28	328	184	10.5	17.1	0.2	0.38	5.41	4.58	141.7	102.4	2.31	0.97	0.91	247.25	57.5	0.671875	1.34375	1	2	1	0	1	1	0	1	0	0	1
2	2	2	2	7.1	53.9	36.8	6.8	2.1	0.4	3.8	2.6	0.5	0.1	0	136	4.84	41.4	85.6	28.2	330	270	8.8	17	0.24	0.36	5.79	4.32	144.8	104.1	2.35	1.23	0.82	394.6153846	103.8461538	0.730769231	1.461538462	2	2	0	1	1	1	0	0	0	0	1
2	1	2	2	7.6	56.1	31.4	6.8	5.4	0.3	4.27	2.39	0.52	0.41	0.02	121	3.87	37.8	97.7	31.3	320	328	10.3	11.8	0.24	0.46	5.11	3.8	139.8	102	2.17	0.94	1.1	586.0083682	137.2384937	0.929037657	1.786610879	1	0	0	0	2	1	1	0	0	0	0
2	2	1	2	6.2	59.8	32.1	5.8	2	0.3	3.7	2	0.4	0.1	0	131	4.57	39	85.3	28.6	336	196	7.6	16.4	0.15	0.33	4.77	4.03	140.5	104.4	2.15	1.13	0.85	362.6	98	0.74	1.85	1	1	0	1	2	1	1	0	0	0	1
2	2	1	2	7.1	64.6	28.1	5.2	2.1	0	4.56	1.99	0.37	0.15	0	135	4.56	39.9	87.5	29.6	338	297	8.5	8.6	0.25	0.2	5.21	3.82	141.1	108	2.11	1.01	1.05	680.5628141	149.2462312	0.847839196	2.291457286	1	2	0	0	2	1	0	0	0	0	1
2	1	1	2	5.7	51	42.4	5.2	1.2	0.2	2.92	2.43	0.3	0.07	0.01	149	5.06	42.8	84.6	29.4	348	233	9.9	10.7	0.23	0.84	5.18	4.16	139.9	101.8	2.28	1.11	1.01	279.9835391	95.88477366	0.360493827	1.201646091	1	2	1	0	2	1	0	0	0	0	1
2	2	1	2	4.2	52.3	38.2	5.5	3.8	0.2	2.21	1.61	0.23	0.16	0.01	106	4.04	33.1	81.9	26.2	320	203	11.2	13.4	0.23	0.31	4.51	4.51	137.3	104.4	2.06	0.92	0.98	278.6521739	126.0869565	0.315714286	1.372670807	2	1	1	0	2	1	1	1	0	0	0
2	2	2	2	5.4	60.1	33.5	4.9	1	0.5	3.3	1.8	0.3	0.1	0	134	4.6	40.6	88.3	29.2	331	170	10.3	17.3	0.17	0.43	4.92	4.12	144.3	104.8	2.2	1.03	0.83	311.6666667	94.44444444	0.55	1.833333333	1	2	0	1	1	1	0	1	0	0	0
2	1	2	2	5.9	60.4	32.9	5.2	1.2	0.3	3.58	1.95	0.31	0.07	0.02	141	4.67	42.2	90.4	30.2	334	219	10.7	12.9	0.23	0.81	5.9	4.45	142.2	105.4	2.3	1	1	402.0615385	112.3076923	0.569128205	1.835897436	1	2	1	1	2	1	0	0	0	0	0
2	1	2	1	4.3	45.8	46.7	5.6	1.5	0.4	2	2	0.2	0.1	0	154	5.05	46	91	30.4	334	144	7.9	16.6	0.11	0.47	6.01	4.19	144.9	100.4	2.34	0.94	0.87	144	72	0.2	1	1	1	1	1	1	1	0	1	0	0	0
2	2	1	2	7.8	60.9	33.1	3.7	2	0.3	4.77	2.59	3.7	0.16	0.02	139	4.92	43	87.4	28.3	323	292	10.8	13.1	0.31	NA	NA	NA	NA	NA	NA	NA	NA	537.7760618	112.7413127	6.814285714	1.841698842	0	0	1	0	2	1	0	1	0	0	0
2	2	1	2	4.2	60.5	30.9	5.4	2.4	0.8	2.5	1.3	0.2	0.1	0	120	0.03	36.2	91.9	30.5	332	209	10	17.1	0.208	0.41	4.82	4.24	140.1	101.3	2.24	0.89	0.83	401.9230769	160.7692308	0.384615385	1.923076923	1	1	1	1	2	0	0	0	0	0	1
2	2	1	2	3.9	34.5	55.5	5.9	3.1	1	1.4	2.2	0.2	0.1	0	131	4.21	38.8	92	31	337	294	7.4	16	0.216	0.41	5.79	4.48	139.7	103.8	2.36	1.01	0.85	187.0909091	133.6363636	0.127272727	0.636363636	2	0	1	1	1	0	0	0	0	0	1
2	1	1	2	6.5	53.4	36.1	6.3	4	0.2	3.46	2.34	0.41	0.26	0.01	166	5.54	48.9	88.3	30	339	244	11.1	13.4	0.27	0.46	4.99	4.13	140	102.4	2.53	1.2	0.87	360.7863248	104.2735043	0.606239316	1.478632479	2	2	1	1	2	0	0	0	0	0	1
2	2	2	2	7.7	50.9	38.9	4.8	4.9	0.5	3.9	3	0.4	0.4	0	131	4.87	39.5	81.2	26.9	331	205	7.1	16.1	0.15	0.41	6.88	3.78	143.3	101.6	2.28	1.25	0.88	266.5	68.33333333	0.52	1.3	1	2	1	0	1	0	0	0	0	0	1
2	2	2	2	7	55.1	35.3	6.8	2.4	0.4	3.83	2.47	0.47	0.17	0.03	159	4.81	46.3	96.3	33.1	343	200	10.8	13.7	0.22	0.44	6.59	4.73	140.2	108.1	2.25	0.8	1.13	310.1214575	80.97165992	0.728785425	1.550607287	2	2	1	0	2	1	0	1	NA	NA	NA
2	2	1	2	5.3	57.2	37.1	4.9	0.6	0.2	3.04	1.97	0.26	0.03	0.01	141	4.71	41.4	87.9	29.9	341	225	10.9	11.7	0.24	0.53	5.99	4.64	140.8	105.1	2.41	1.18	1.09	347.2081218	114.213198	0.401218274	1.543147208	2	2	1	0	0	0	0	0	NA	NA	NA
2	2	1	2	5.1	50.2	42.9	5.1	1.4	0.4	2.54	2.17	0.26	0.07	0.02	130	4.33	37.7	87.1	30	345	253	10	11.3	0.25	0.44	6.03	4.47	141.7	105.1	2.54	1.65	1.03	296.1382488	116.5898618	0.304331797	1.170506912	1	1	1	0	0	1	1	1	NA	NA	NA
2	1	1	2	5.8	65.8	28.5	4.6	0.7	0.4	3.8	1.6	0.3	0	0	161	5.35	48	89.6	30.1	335	185	9	16.6	0.167	0.51	5.05	4.14	141.6	101.3	2.35	1.13	1.02	439.375	115.625	0.7125	2.375	0	0	1	0	1	1	1	0	NA	NA	NA
2	2	2	2	5.4	60.8	30.1	5.9	2.8	0.4	3.28	1.62	0.32	0.15	0.02	147	4.57	43.4	95	32.2	339	187	10.5	11.5	0.2	0.66	6.45	4.58	141.3	102.7	2.43	0.9	0.98	378.617284	115.4320988	0.647901235	2.024691358	2	0	1	0	1	0	0	1	NA	NA	NA
2	2	1	2	4.3	43	46.4	7	2.8	0.8	1.9	2	0.3	0.1	0	127	4.29	38.1	88.7	29.6	334	246	6.4	16.7	0.157	0.53	5.04	4.51	140.3	104.1	2.46	1.17	0.88	233.7	123	0.285	0.95	1	1	1	1	2	0	0	0	NA	NA	NA
2	1	1	2	4.4	50.2	43.4	4.8	1.4	0.2	2.2	1.9	0.21	0.06	0.01	145	4.63	43.4	93.7	31.3	334	222	11.6	14.6	0.26	0.5	5.52	4.62	142.3	101.2	2.36	1.2	0.96	257.0526316	116.8421053	0.243157895	1.157894737	1	1	1	1	1	1	0	1	NA	NA	NA
2	2	1	2	5.3	54.2	39.2	4.9	1.3	0.4	2.87	2.08	0.26	0.07	0.02	142	4.74	42.1	88.8	30	337	213	10	11.1	0.21	0.4	5.73	4.26	142.1	106.3	2.43	1.38	0.97	293.8990385	102.4038462	0.35875	1.379807692	2	2	1	0	0	0	0	0	NA	NA	NA
2	2	1	2	7.2	66.7	28.1	3.7	0.7	0.8	4.8	2	0.3	0.1	0.1	134	4.75	40.2	84.7	28.2	333	287	7.7	16.2	0.221	0.35	5.49	4.56	142.8	104.2	2.2	1.19	0.9	688.8	143.5	0.72	2.4	2	2	1	0	2	0	0	1	NA	NA	NA
2	1	2	2	5.9	45.4	48.6	4.1	1.7	0.2	2.66	2.85	0.24	0.1	0.01	123	4.11	38.4	93.4	29.9	320	221	11.2	13	0.25	0.77	5.56	4.57	141.1	104.4	2.36	1.26	0.96	206.2666667	77.54385965	0.224	0.933333333	2	0	1	0	1	0	0	1	NA	NA	NA
2	1	1	2	6.5	61.3	31.3	5.9	1.5	0.2	3.97	2.01	0.38	0.1	0.01	145	4.95	42.9	86.7	29.3	338	181	12.2	16	0.22	0.62	4.77	4.67	141.8	102.8	2.3	1.23	0.9	357.4975124	90.04975124	0.750547264	1.975124378	1	1	1	1	2	0	0	0	NA	NA	NA
2	2	1	2	3.9	48.8	42.2	5.9	2.8	0.3	1.9	1.64	0.23	0.11	0.01	132	4.17	38.7	92.8	31.7	341	175	11.5	13.9	0.2	0.54	4.82	4.07	141.2	106.2	2.37	1.08	0.9	202.7439024	106.7073171	0.266463415	1.158536585	1	2	0	1	1	1	0	1	NA	NA	NA
2	1	2	2	6	56.2	35.5	6.3	1.8	0.2	3.37	2.13	0.38	0.11	0.01	136	4.47	41.4	92.6	30.4	329	281	10.2	11.3	0.29	0.89	5.54	4.89	141.6	106.1	2.18	1.3	0.93	444.5868545	131.9248826	0.601220657	1.582159624	2	2	1	0	2	0	0	1	NA	NA	NA
2	2	1	2	6.6	55.2	37.8	6	0.5	0.5	3.6	2.5	0.4	0	0	138	4.62	41.5	90	29.8	331	277	7.3	16.1	0.201	0.44	4.92	4.25	141.6	99.1	2.38	1.16	0.87	398.88	110.8	0.576	1.44	1	1	1	1	2	0	0	0	NA	NA	NA
2	2	1	2	5.8	66.4	26.4	3	4	0.2	2.83	1.52	0.17	0.23	0.01	139	4.67	42.4	90.8	29.8	328	155	13.7	17.4	0.21	0.54	4.92	4.25	140.5	145	2.13	1.28	1.06	288.5855263	101.9736842	0.316513158	1.861842105	2	1	1	0	2	1	1	1	NA	NA	NA
2	2	1	2	6.2	64.6	28.2	4.7	2.3	0.2	3.98	1.74	0.29	0.14	0.01	120	3.9	36.5	93.6	30.8	329	273	10.8	12.3	0.3	0.4	5.1	4.29	141.3	106.3	2.44	0.83	0.97	624.4482759	156.8965517	0.663333333	2.287356322	1	2	0	1	1	1	0	1	NA	NA	NA
2	1	1	2	7.4	62.4	25.1	10.3	1.9	0.3	4.64	1.87	0.77	0.14	0.02	153	4.76	44.1	92.6	32.1	347	175	10.1	11.8	0.18	0.27	5.15	4.63	142.8	105.1	2.23	1.19	1.06	434.2245989	93.5828877	1.910588235	2.481283422	1	2	1	1	2	1	0	0	NA	NA	NA
2	1	2	2	7.3	74.9	17.9	5.9	1.2	0.1	5.49	1.31	0.43	0.09	0.01	146	4.76	43.3	91	30.7	337	204	9.5	10.8	0.19	0.27	5.4	4.34	142.5	102.5	2.25	1.12	0.93	854.9312977	155.7251908	1.802061069	4.190839695	0	0	1	0	2	1	0	1	NA	NA	NA
2	2	2	2	6.8	48.2	34.1	7.9	9.4	0.4	3.28	2.32	0.54	0.64	0.03	143	4.51	42.6	94.5	31.7	336	171	10.5	11.4	0.18	0.64	4.99	4.38	141	103.7	2.18	1.21	0.95	241.7586207	73.70689655	0.763448276	1.413793103	2	1	1	0	2	1	1	1	NA	NA	NA
2	2	1	2	5.9	52.3	42	4.8	0.6	0.3	3.1	2.5	0.3	0	0	121	4.6	36.6	79.7	26.4	331	211	8.9	17.4	0.187	0.36	5.25	4.3	142.4	103.5	2.19	0.9	0.84	261.64	84.4	0.372	1.24	1	0	0	0	1	1	1	1	NA	NA	NA
2	1	1	2	5.1	63.1	29.1	4.9	1.9	1	3.2	1.5	0.3	0.1	0	158	5.59	47.3	84.6	28	331	190	8.6	16.5	0.16	0.09	5.3	3.84	144.2	101.2	2.15	0.99	0.83	405.3333333	126.6666667	0.64	2.133333333	1	1	1	1	1	1	0	1	NA	NA	NA
2	1	1	2	5.4	54.2	39.8	4.9	1.1	9	2.9	2.13	0.26	0.06	0	149	5.27	45.8	86.9	28.3	325	233	10.8	12.3	0.25	1.01	5.38	4.25	139.7	104.4	2.38	1.45	0.99	317.2300469	109.3896714	0.35399061	1.361502347	2	2	1	0	0	0	0	0	NA	NA	NA
2	1	1	2	6.7	47.2	36.3	6.7	9.1	0.7	0.15	2.43	0.45	0.61	0.05	154	4.79	44.6	93.1	32.2	345	201	10.7	12.9	0.21	52	5.54	4.32	140	102.1	2.28	1.24	0.91	12.40740741	82.71604938	0.027777778	0.061728395	1	1	1	0	0	1	1	1	NA	NA	NA
2	1	1	2	7.1	52.5	40	6.4	1	0.1	3.7	2.82	0.45	0.07	0.01	162	5	46.2	92.4	32.4	351	266	9.8	11.1	0.26	0.49	4.86	4.32	141.1	105.5	2.46	0.97	0.95	349.0070922	94.32624113	0.590425532	1.312056738	1	2	0	1	1	1	0	1	NA	NA	NA
2	1	1	2	9.9	61.9	32.1	4.9	1	0.1	6.15	3.19	0.49	0.1	0.01	155	5.23	45.8	87.6	29.6	338	188	13.3	20.6	0.25	0.39	11.82	4.27	142.3	105.5	2.49	1.36	0.94	362.4451411	58.93416928	0.944670846	1.927899687	1	2	1	1	2	1	0	0	NA	NA	NA
2	1	2	2	8.1	60.5	31.5	4.7	2.7	0.6	4.92	2.56	0.38	0.22	0.05	152	4.82	45.1	93.6	31.5	337	241	11.8	14.5	0.28	NA	5.84	NA	140	105	2.17	0.88	1.04	463.171875	94.140625	0.7303125	1.921875	1	1	1	0	0	1	1	1	NA	NA	NA
2	2	1	2	4.8	63.5	30.3	5.1	0.5	0.6	3	1.5	0.2	0	0	135	4.81	40.3	83.9	28	334	184	9.1	16	0.167	0.31	5.48	4.68	139.7	104.6	2.26	1.1	0.83	368	122.6666667	0.4	2	1	1	1	1	2	0	0	0	NA	NA	NA
2	1	2	2	4.8	50.7	43.1	5.2	1	0	2.42	2.06	0.25	0.05	0	122	3.98	36.2	91	30.7	337	204	9.4	9.9	0.19	0.39	4.85	4.31	141	107.4	2.3	1.11	0.88	239.6504854	99.02912621	0.29368932	1.174757282	1	1	1	1	1	0	0	0	NA	NA	NA
2	1	2	2	5.1	68.8	21.3	7.3	2.6	0	3.5	1.08	0.37	0.13	0	140	4.62	40.3	87.2	30.3	347	203	12.3	15.7	0.25	0.22	5.35	4.17	141.1	105.1	2.1	0.95	1.01	657.8703704	187.962963	1.199074074	3.240740741	2	1	1	0	2	1	1	1	NA	NA	NA
2	1	1	2	4.9	61	33.3	5.1	0.6	0	3	1.64	0.25	0.03	0	148	5.02	44.5	88.6	29.5	333	138	10.7	12.8	0.15	0.35	5.73	4.34	139.5	103.5	2.32	1.15	1.08	252.4390244	84.14634146	0.457317073	1.829268293	1	0	0	0	1	1	1	1	NA	NA	NA
2	1	2	2	5.2	52	35.2	5.7	6.6	0.5	2.7	1.8	0.3	0.3	0	153	4.82	43.7	90.7	31.6	349	317	5.8	17.7	0.182	0.57	5.42	4.59	142.1	101.4	2.28	0.99	0.83	475.5	176.1111111	0.45	1.5	1	1	1	0	0	1	1	1	NA	NA	NA
2	1	1	2	4.8	54.4	33.7	6.9	4.5	0.5	2.6	1.6	0.3	0.2	0	150	4.89	44.1	90.2	30.7	340	220	8.1	17.4	0.18	0.38	5.43	4.57	142.3	101.4	2.19	0.89	0.87	357.5	137.5	0.4875	1.625	0	0	1	0	1	1	1	0	NA	NA	NA
2	1	2	2	8	61.5	30.5	6.6	1.4	0	4.91	2.43	0.53	0.11	0	158	5.47	47.3	86.5	28.9	334	161	11.9	15.5	0.19	0.8	5.03	4.52	142	105.3	2.14	1.32	0.96	325.3127572	66.25514403	1.07090535	2.020576132	0	0	1	0	2	1	0	1	NA	NA	NA
2	1	2	2	5.4	64.9	28.8	5.6	0.4	0.3	3.5	1.6	0.3	0	0	117	3.35	35.3	105.4	35	332	231	7.8	16.7	0.18	0.62	5.09	4.1	139.1	108	2.14	0.93	0.84	505.3125	144.375	0.65625	2.1875	2	0	1	0	1	0	0	1	NA	NA	NA
2	2	1	2	6.1	57.9	34	5.6	2.3	0.2	3.5	2.06	0.34	0.14	0.01	112	4.79	37	77.2	23.4	303	289	10.1	11.7	0.29	0.38	5.34	4.32	142.5	103	2.58	1.16	0.99	491.0194175	140.2912621	0.577669903	1.699029126	1	2	1	1	2	0	1	0	NA	NA	NA
2	2	2	2	4.9	66	29.3	3.9	0.4	0.4	3.2	1.42	0.19	0.02	0.02	136	4.46	41.8	93.7	30.5	325	204	11.9	15.2	0.24	0.23	4.49	4.45	141.5	102	2.35	0.95	1.11	459.7183099	143.6619718	0.428169014	2.253521127	1	1	1	1	2	0	0	0	NA	NA	NA
2	2	1	2	7.1	63.8	29.3	5.7	1.1	0.1	4.51	2.07	0.4	0.08	0.01	135	4.31	39.3	91.2	31.3	344	338	10	10.9	0.34	0.32	4.98	4.26	136.9	107.8	2.46	1.27	0.87	736.4154589	163.2850242	0.871497585	2.178743961	1	1	1	1	1	0	0	0	NA	NA	NA
2	2	1	2	5.8	55.6	36.5	7.1	0.3	0.5	3.23	2.12	0.41	0.02	0.03	116	4.35	36.5	83.9	26.7	318	303	10.1	11.5	0.34	0.33	4.54	3.78	138.1	104.2	2.15	1.13	1.2	461.6462264	142.9245283	0.624669811	1.523584906	2	2	1	0	2	0	0	1	NA	NA	NA
2	1	2	2	5.9	52.1	36.9	7.6	2.2	0.2	3.16	2.19	0.45	0.13	0.01	133	4.23	41.6	98.3	31.4	320	230	9.6	9.7	0.22	0.77	4.56	4.49	141.8	107.9	2	1.45	1.04	331.8721461	105.0228311	0.649315068	1.442922374	1	1	1	0	0	1	1	1	NA	NA	NA
2	2	1	2	6.3	63.1	24.1	7.2	4.8	0.8	4	1.5	0.5	0.3	0	146	4.8	43.3	90.3	30.4	337	254	7.5	16.6	0.191	0.51	5.58	4.7	140.5	103.8	2.31	1.08	0.91	677.3333333	169.3333333	1.333333333	2.666666667	2	0	1	0	1	0	0	1	NA	NA	NA
2	2	1	2	4.6	56.6	37.3	3.5	2.4	0.2	2.61	1.72	0.16	0.11	0.01	116	4.2	36.7	87.4	27.6	316	260	10.3	11.9	0.27	0.44	5.25	5.03	139.5	103.5	2.29	1.4	0.97	394.5348837	151.1627907	0.242790698	1.51744186	1	1	1	1	2	0	0	0	NA	NA	NA
2	1	1	2	6.5	54.8	35.7	5.9	3.3	0.3	3.5	2.3	0.4	0.2	0	160	5.37	47.1	87.6	29.7	339	263	8.7	16.7	0.23	0.29	4.9	4.23	143.7	101.3	2.24	0.9	0.79	400.2173913	114.3478261	0.608695652	1.52173913	1	0	0	0	1	1	1	1	NA	NA	NA
2	2	1	2	6.3	61.8	31.8	5.4	0.8	0.2	3.88	2	0.34	0.05	0.01	133	4.44	41.1	92.6	30	324	275	11.6	14.2	0.32	0.24	4.74	3.96	140.7	104.1	2.28	0.93	0.96	533.5	137.5	0.6596	1.94	1	1	1	1	1	1	0	1	NA	NA	NA
2	1	1	2	4.6	487	42.9	6.5	1.5	0.4	2.26	1.99	0.3	0.07	0.02	148	4.86	44	90.5	30.5	336	265	10.2	11.9	0.27	0.42	5.76	5.22	143.4	103	2.19	1.34	0.99	300.9547739	133.1658291	0.340703518	1.135678392	0	0	1	0	1	1	1	0	NA	NA	NA
2	2	1	2	6.3	46.8	45.5	5.2	2.2	0.3	2.96	2.88	0.33	0.14	0.02	125	3.95	37.5	94.9	31.6	333	249	10.7	12.2	0.27	0.5	4.66	4.13	140.6	164	2.2	1.35	0.89	255.9166667	86.45833333	0.339166667	1.027777778	0	0	1	0	2	1	0	1	NA	NA	NA
2	1	2	2	6.4	64.3	28.3	5.2	2.2	0	4.09	1.8	0.33	0.14	0	141	4.63	43.7	94.4	30.5	323	160	11	13.1	0.18	0.71	5.07	4.32	143.9	108.4	2.1	0.66	1.11	363.5555556	88.88888889	0.749833333	2.272222222	2	1	1	0	2	1	1	1	NA	NA	NA
2	1	1	2	6.2	49.9	41.9	7.2	0.8	0.2	3.1	2.6	0.45	0.05	0.01	154	5.25	46.7	89	29.3	330	201	11.1	12.6	0.22	0.54	6.7	4.28	142.4	105.7	2.38	1.41	0.91	239.6538462	77.30769231	0.536538462	1.192307692	1	0	0	0	1	1	1	1	NA	NA	NA
2	2	1	2	9.5	51.3	42	4.9	1.7	0.1	4.86	3.97	0.46	0.16	0.01	133	4.61	40.7	88.3	28.9	327	321	12.1	15.2	0.39	0.36	5.31	4.82	136.9	103.3	2.32	1.41	0.97	392.9622166	80.85642317	0.563123426	1.22418136	0	0	1	0	2	1	0	1	NA	NA	NA
2	1	1	2	9.8	63.5	24.8	7.3	3.8	0.6	6.2	2.4	0.7	0.4	0.1	160	5.38	48.4	89.9	29.7	330	387	7.2	16.2	0.278	NA	NA	NA	NA	NA	NA	NA	NA	999.75	161.25	1.808333333	2.583333333	1	1	1	1	1	0	0	0	NA	NA	NA
2	2	1	2	5.8	59.9	30.5	5.8	3.1	0.7	3.5	1.8	0.3	0.2	0	123	4.42	38	85.8	27.9	325	240	7.5	16.1	0.18	0.45	4.97	3.67	143.4	104.3	2.33	1.08	0.86	466.6666667	133.3333333	0.583333333	1.944444444	0	0	1	0	1	1	1	0	NA	NA	NA
