# Supplementary material for: A clinical predictive model for hearing recovery after middle ear cholesteatoma surgery based on machine learning
Source: Front Neurol. 2025 Dec 5;16:1673842. doi: 10.3389/fneur.2025.1673842 (PMC12714634; doi:10.3389/fneur.2025.1673842)
Supplement: Supplementary file 4 [file Data_Sheet_4.ZIP › supplementary file/logistics 实验组/2_logistics/logistics.R]

#install.packages("rms")

library(rms)

setwd("C:\\Users\\zhaoy\\Desktop\\胆脂瘤临床数据\\logistics 实验组\\2_logistics")

non_tumor<-read.table("input1.txt",header=T,sep="\t")

#תΪ????
non_tumor$Type<-factor(non_tumor$Type,labels=c("NO","YES"))
non_tumor$hypertension<-factor(non_tumor$hypertension,labels=c("NO","YES"))
non_tumor$WBC<-factor(non_tumor$WBC,labels=c("NO","YES"))
non_tumor$NEUT<-factor(non_tumor$NEUT,labels=c("NO","YES"))
non_tumor$LYMPH<-factor(non_tumor$LYMPH,labels=c("NO"))
non_tumor$Monocyte.ratio<-factor(non_tumor$Monocyte.ratio,labels=c("NO","YES"))
non_tumor$EO<-factor(non_tumor$EO,labels=c("NO","YES"))
non_tumor$BASO<-factor(non_tumor$BASO,labels=c("NO","YES"))
non_tumor$NEUT.1<-factor(non_tumor$NEUT.1,labels=c("NO","YES"))
non_tumor$LYMPH.1<-factor(non_tumor$LYMPH.1,labels=c("NO"))
non_tumor$MONO<-factor(non_tumor$MONO,labels=c("NO","YES"))
non_tumor$Eosinophil<-factor(non_tumor$Eosinophil,labels=c("NO","YES"))
non_tumor$Basophil.cout<-factor(non_tumor$Basophil.cout,labels=c("NO","YES"))
non_tumor$Hemoglobin<-factor(non_tumor$Hemoglobin,labels=c("NO","YES"))
non_tumor$RBC<-factor(non_tumor$RBC,labels=c("NO","YES"))
non_tumor$HCT<-factor(non_tumor$HCT,labels=c("NO","YES"))
non_tumor$MCV<-factor(non_tumor$MCV,labels=c("NO","YES"))
non_tumor$MCH<-factor(non_tumor$MCH,labels=c("NO"))
non_tumor$MCHC<-factor(non_tumor$MCHC,labels=c("NO","YES"))
non_tumor$PLT<-factor(non_tumor$PLT,labels=c("NO","YES"))
non_tumor$MPV<-factor(non_tumor$MPV,labels=c("NO","YES"))
non_tumor$PDW<-factor(non_tumor$PDW,labels=c("NO","YES"))
non_tumor$PCT<-factor(non_tumor$PCT,labels=c("NO","YES"))
non_tumor$Cystatin.C<-factor(non_tumor$Cystatin.C,labels=c("NO","YES"))
non_tumor$Glucose<-factor(non_tumor$Glucose,labels=c("NO","YES"))
non_tumor$Potassium.ion<-factor(non_tumor$Potassium.ion,labels=c("NO","YES"))
non_tumor$Sodium.ion<-factor(non_tumor$Sodium.ion,labels=c("NO","YES"))
non_tumor$Chloride.ion<-factor(non_tumor$Chloride.ion,labels=c("NO","YES"))
non_tumor$Serum.calcium<-factor(non_tumor$Serum.calcium,labels=c("NO","YES"))
non_tumor$Inorganic.phosphate<-factor(non_tumor$Inorganic.phosphate,labels=c("NO","YES"))
non_tumor$Serum.magnesium<-factor(non_tumor$Serum.magnesium,labels=c("YES"))
non_tumor$SII<-factor(non_tumor$SII,labels=c("NO","YES"))
non_tumor$PLR<-factor(non_tumor$PLR,labels=c("NO","YES"))
non_tumor$SIRI<-factor(non_tumor$SIRI,labels=c("NO","YES"))
non_tumor$NLR<-factor(non_tumor$NLR,labels=c("NO","YES"))
non_tumor$Gender<-factor(non_tumor$Gender,labels=c("male","female"))
non_tumor$Age<-factor(non_tumor$Age,labels=c("＜40","≥40")) 
non_tumor$time<-factor(non_tumor$time,labels=c("＜12","13-36","≥37")) 
non_tumor$operation<-factor(non_tumor$operation,labels=c("CWD","CWU","Tympanoplasty"))
non_tumor$ossicular<-factor(non_tumor$ossicular,labels=c("No","Yes"))
non_tumor$granulation<-factor(non_tumor$granulation,labels=c("NO","YES"))
non_tumor$prosthesis<-factor(non_tumor$prosthesis,labels=c("NO","PORP","TPRP"))
non_tumor$eustachian<-factor(non_tumor$eustachian,labels=c("NO","YES"))
non_tumor$deaf<-factor(non_tumor$deaf,labels=c("NO","YES"))
non_tumor$dry<-factor(non_tumor$dry,labels=c("dry","moist"))
non_tumor$second<-factor(non_tumor$second,labels=c("NO","YES"))
non_tumor$nasosinusitis<-factor(non_tumor$nasosinusitis,labels=c("NO","YES"))
non_tumor$diabetes<-factor(non_tumor$diabetes,labels=c("NO","YES"))

ddist <- datadist(non_tumor)
options(datadist="ddist") 
colnames(non_tumor)
mylog<- glm(Type~hypertension+WBC+NEUT+Monocyte.ratio+EO+BASO+NEUT.1+MONO+Eosinophil+Basophil.cout+Hemoglobin+
              RBC+HCT+MCV+MCHC+PLT+MPV+PDW+PCT+Cystatin.C+Glucose+Serum.calcium+Potassium.ion+Inorganic.phosphate+Chloride.ion+Sodium.ion+ossicular + SII+PLR+SIRI+NLR+Gender+Age+operation+
              granulation + prosthesis + eustachian + deaf +time+ dry + second + 
              nasosinusitis + diabetes + hypertension,family=binomial(link = "logit"),data = non_tumor)  
summary(mylog)
coefficients(mylog)
exp(coefficients(mylog))
exp(confint(mylog))
