# Supplementary material for: A clinical predictive model for hearing recovery after middle ear cholesteatoma surgery based on machine learning
Source: Front Neurol. 2025 Dec 5;16:1673842. doi: 10.3389/fneur.2025.1673842 (PMC12714634; doi:10.3389/fneur.2025.1673842)
Supplement: Supplementary file 4 [file Data_Sheet_4.ZIP › supplementary file/logistics 实验组/2_logistics/result.txt]

  glm(formula = hearing ~ gender + age + time + operation + ossicular + 
    granulation + prosthesis + eustachian + deaf + dry + second + 
    nasosinusitis + diabetes + hypertension, family = binomial(link = "logit"), 
    data = non_tumor)

Coefficients:
                       Estimate Std. Error z value Pr(>|z|)    
(Intercept)             1.22984    2.04713   0.601  0.54800    
genderfemale           -0.08489    0.62641  -0.136  0.89220    
age30-50               -0.85677    0.79472  -1.078  0.28100    
age¡Ý51                  0.05389    0.76950   0.070  0.94416    
time13-36               2.96429    1.57248   1.885  0.05941 .  
time¡Ý37                 2.48546    1.52809   1.627  0.10384    
operationCWU           -0.43852    0.76654  -0.572  0.56727    
operationTympanoplasty  0.76087    0.88469   0.860  0.38977    
ossicularYes            4.00500    0.86013   4.656 3.22e-06 ***
granulationYES         -2.63740    0.86002  -3.067  0.00216 ** 
prosthesisPORP          3.03933    1.04214   2.916  0.00354 ** 
prosthesisTPRP          2.18268    0.94835   2.302  0.02136 *  
eustachianYES           2.86222    0.91777   3.119  0.00182 ** 
deafYES                -3.87885    0.88530  -4.381 1.18e-05 ***
drymoist                2.08627    1.00407   2.078  0.03773 *  
secondYES              -0.85208    0.73118  -1.165  0.00387 *  
nasosinusitisYES       -3.59318    0.75227  -4.776 1.78e-06 ***
diabetesYES            -2.21577    0.70846  -3.128  0.00176 ** 
hypertensionYES        -4.02547    0.91658  -4.392 1.12e-05 ***
---
Signif. codes:  0 ¡®***¡¯ 0.001 ¡®**¡¯ 0.01 ¡®*¡¯ 0.05 ¡®.¡¯ 0.1 ¡® ¡¯ 1

(Dispersion parameter for binomial family taken to be 1)

    Null deviance: 517.20  on 383  degrees of freedom
Residual deviance:  83.81  on 365  degrees of freedom
AIC: 121.81

Number of Fisher Scoring iterations: 8
> coefficients(mylog)           (Intercept)           genderfemale               age30-50                 age¡Ý51 
            1.22984188            -0.08489482            -0.85677095             0.05389381 
             time13-36                time¡Ý37           operationCWU operationTympanoplasty 
            2.96429179             2.48545826            -0.43851589             0.76086985 
          ossicularYes         granulationYES         prosthesisPORP         prosthesisTPRP 
            4.00500096            -2.63740070             3.03932521             2.18267596 
         eustachianYES                deafYES               drymoist              secondYES 
            2.86221654            -3.87885385             2.08626511            -0.85207974 
      nasosinusitisYES            diabetesYES        hypertensionYES 
           -3.59317639            -2.21577066            -4.02546919 > exp(coefficients(mylog))           (Intercept)           genderfemale               age30-50                 age¡Ý51 
            3.42068861             0.91860890             0.42453070             1.05537252 
             time13-36                time¡Ý37           operationCWU operationTympanoplasty 
           19.38097250            12.00662120             0.64499295             2.14013700 
          ossicularYes         granulationYES         prosthesisPORP         prosthesisTPRP 
           54.87187731             0.07154700            20.89114124             8.87001036 
         eustachianYES                deafYES               drymoist              secondYES 
           17.50027402             0.02067451             8.05477524             0.42652694 
      nasosinusitisYES            diabetesYES        hypertensionYES 
            0.02751081             0.10906943             0.01785504 > exp(confint(mylog))Waiting for profiling to be done...                              2.5 %       97.5 %
(Intercept)             0.061424500 208.85325219
genderfemale            0.261673865   3.18339555
age30-50                0.082866933   1.95014503
age¡Ý51                  0.231718844   4.94269407
time13-36               0.999438968 542.72000944
time¡Ý37                 0.653422146 296.01721327
operationCWU            0.136846778   2.88608927
operationTympanoplasty  0.386343114  13.16477399
ossicularYes           12.140944518 375.76785856
granulationYES          0.010768801   0.33454296
prosthesisPORP          3.200367579 201.69248225
prosthesisTPRP          1.514120442  64.69025925
eustachianYES           3.437648332 132.79627566
deafYES                 0.002906500   0.09845778
drymoist                1.323361222  71.12894033
secondYES               0.089706460   1.67710336
nasosinusitisYES        0.005280046   0.10506405
diabetesYES             0.024159216   0.40632853
hypertensionYES         0.002290486   0.08735177


mylog<- glm(hearing~gender + age + time + operation + ossicular + +               granulation + prosthesis + eustachian + deaf + dry + second + +               nasosinusitis + diabetes + hypertension,family=binomial(link = "logit"),data = non_tumor)  > summary(mylog)
Call:
glm(formula = hearing ~ gender + age + time + operation + ossicular + 
    granulation + prosthesis + eustachian + deaf + dry + second + 
    nasosinusitis + diabetes + hypertension, family = binomial(link = "logit"), 
    data = non_tumor)

Coefficients:
                       Estimate Std. Error z value Pr(>|z|)    
(Intercept)             1.22984    2.04713   0.601  0.54800    
genderfemale           -0.08489    0.62641  -0.136  0.89220    
age30-50               -0.85677    0.79472  -1.078  0.28100    
age¡Ý51                  0.05389    0.76950   0.070  0.94416    
time13-36               2.96429    1.57248   1.885  0.05941 .  
time¡Ý37                 2.48546    1.52809   1.627  0.10384    
operationCWU           -0.43852    0.76654  -0.572  0.56727    
operationTympanoplasty  0.76087    0.88469   0.860  0.38977    
ossicularYes            4.00500    0.86013   4.656 3.22e-06 ***
granulationYES         -2.63740    0.86002  -3.067  0.00216 ** 
prosthesisPORP          3.03933    1.04214   2.916  0.00354 ** 
prosthesisTPRP          2.18268    0.94835   2.302  0.02136 *  
eustachianYES           2.86222    0.91777   3.119  0.00182 ** 
deafYES                -3.87885    0.88530  -4.381 1.18e-05 ***
drymoist                2.08627    1.00407   2.078  0.03773 *  
secondYES              -0.85208    0.73118  -1.165  0.24387    
nasosinusitisYES       -3.59318    0.75227  -4.776 1.78e-06 ***
diabetesYES            -2.21577    0.70846  -3.128  0.00176 ** 
hypertensionYES        -4.02547    0.91658  -4.392 1.12e-05 ***
---
Signif. codes:  0 ¡®***¡¯ 0.001 ¡®**¡¯ 0.01 ¡®*¡¯ 0.05 ¡®.¡¯ 0.1 ¡® ¡¯ 1

(Dispersion parameter for binomial family taken to be 1)

    Null deviance: 517.20  on 383  degrees of freedom
Residual deviance:  83.81  on 365  degrees of freedom
AIC: 121.81

Number of Fisher Scoring iterations: 8
> coefficients(mylog)           (Intercept)           genderfemale               age30-50                 age¡Ý51 
            1.22984188            -0.08489482            -0.85677095             0.05389381 
             time13-36                time¡Ý37           operationCWU operationTympanoplasty 
            2.96429179             2.48545826            -0.43851589             0.76086985 
          ossicularYes         granulationYES         prosthesisPORP         prosthesisTPRP 
            4.00500096            -2.63740070             3.03932521             2.18267596 
         eustachianYES                deafYES               drymoist              secondYES 
            2.86221654            -3.87885385             2.08626511            -0.85207974 
      nasosinusitisYES            diabetesYES        hypertensionYES 
           -3.59317639            -2.21577066            -4.02546919 > exp(coefficients(mylog))           (Intercept)           genderfemale               age30-50                 age¡Ý51 
            3.42068861             0.91860890             0.42453070             1.05537252 
             time13-36                time¡Ý37           operationCWU operationTympanoplasty 
           19.38097250            12.00662120             0.64499295             2.14013700 
          ossicularYes         granulationYES         prosthesisPORP         prosthesisTPRP 
           54.87187731             0.07154700            20.89114124             8.87001036 
         eustachianYES                deafYES               drymoist              secondYES 
           17.50027402             0.02067451             8.05477524             0.42652694 
      nasosinusitisYES            diabetesYES        hypertensionYES 
            0.02751081             0.10906943             0.01785504 > exp(confint(mylog))Waiting for profiling to be done...                              2.5 %       97.5 %
(Intercept)             0.061424500 208.85325219
genderfemale            0.261673865   3.18339555
age30-50                0.082866933   1.95014503
age¡Ý51                  0.231718844   4.94269407
time13-36               0.999438968 542.72000944
time¡Ý37                 0.653422146 296.01721327
operationCWU            0.136846778   2.88608927
operationTympanoplasty  0.386343114  13.16477399
ossicularYes           12.140944518 375.76785856
granulationYES          0.010768801   0.33454296
prosthesisPORP          3.200367579 201.69248225
prosthesisTPRP          1.514120442  64.69025925
eustachianYES           3.437648332 132.79627566
deafYES                 0.002906500   0.09845778
drymoist                1.323361222  71.12894033
secondYES               0.089706460   1.67710336
nasosinusitisYES        0.005280046   0.10506405
diabetesYES             0.024159216   0.40632853
hypertensionYES         0.002290486   0.08735177

exp(coefficients(mylog))           (Intercept)           genderfemale               age30-50                 age¡Ý51 
            3.42068861             0.91860890             0.42453070             1.05537252 
             time13-36                time¡Ý37           operationCWU operationTympanoplasty 
           19.38097250            12.00662120             0.64499295             2.14013700 
          ossicularYes         granulationYES         prosthesisPORP         prosthesisTPRP 
           54.87187731             0.07154700            20.89114124             8.87001036 
         eustachianYES                deafYES               drymoist              secondYES 
           17.50027402             0.02067451             8.05477524             0.42652694 
      nasosinusitisYES            diabetesYES        hypertensionYES 
            0.02751081             0.10906943             0.01785504 
