# Supplementary material for: A clinical predictive model for hearing recovery after middle ear cholesteatoma surgery based on machine learning
Source: Front Neurol. 2025 Dec 5;16:1673842. doi: 10.3389/fneur.2025.1673842 (PMC12714634; doi:10.3389/fneur.2025.1673842)
Supplement: Supplementary file 4 [file Data_Sheet_4.ZIP › supplementary file/logistics 实验组/2_logistics/result.xlsx]

## Sheet: result
glm(formula = hearing ~ gender + age + time + operation + ossicular +
granulation + prosthesis + eustachian + deaf + dry + second +
nasosinusitis + diabetes + hypertension, family = binomial(link = "logit"),
data = non_tumor)
Coefficients:
Estimate Std. Error z value Pr(>|z|)
(Intercept) 1.22984 2.04713 0.601 0.54800
genderfemale -0.08489 0.62641 -0.136 0.89220
age30-50 -0.85677 0.79472 -1.078 0.28100
age≥51 0.05389 0.76950 0.070 0.94416
time13-36 2.96429 1.57248 1.885 0.05941 .
time≥37 2.48546 1.52809 1.627 0.10384
operationCWU -0.43852 0.76654 -0.572 0.56727
operationTympanoplasty 0.76087 0.88469 0.860 0.38977
ossicularYes 4.00500 0.86013 4.656 3.22e-06 ***
granulationYES -2.63740 0.86002 -3.067 0.00216 **
prosthesisPORP 3.03933 1.04214 2.916 0.00354 **
prosthesisTPRP 2.18268 0.94835 2.302 0.02136 *
eustachianYES 2.86222 0.91777 3.119 0.00182 **
deafYES -3.87885 0.88530 -4.381 1.18e-05 ***
drymoist 2.08627 1.00407 2.078 0.03773 *
secondYES -0.85208 0.73118 -1.165 0.24387
nasosinusitisYES -3.59318 0.75227 -4.776 1.78e-06 ***
diabetesYES -2.21577 0.70846 -3.128 0.00176 **
hypertensionYES -4.02547 0.91658 -4.392 1.12e-05 ***
---
Signif. codes: 0 ‘***’ 0.001 ‘**’ 0.01 ‘*’ 0.05 ‘.’ 0.1 ‘ ’ 1
(Dispersion parameter for binomial family taken to be 1)
Null deviance: 517.20 on 383 degrees of freedom
Residual deviance: 83.81 on 365 degrees of freedom
AIC: 121.81
Number of Fisher Scoring iterations: 8
> coefficients(mylog) (Intercept) genderfemale age30-50 age≥51
1.22984188 -0.08489482 -0.85677095 0.05389381
time13-36 time≥37 operationCWU operationTympanoplasty
2.96429179 2.48545826 -0.43851589 0.76086985
ossicularYes granulationYES prosthesisPORP prosthesisTPRP
4.00500096 -2.63740070 3.03932521 2.18267596
eustachianYES deafYES drymoist secondYES
2.86221654 -3.87885385 2.08626511 -0.85207974
nasosinusitisYES diabetesYES hypertensionYES
-3.59317639 -2.21577066 -4.02546919 > exp(coefficients(mylog)) (Intercept) genderfemale age30-50 age≥51
3.42068861 0.91860890 0.42453070 1.05537252
time13-36 time≥37 operationCWU operationTympanoplasty
19.38097250 12.00662120 0.64499295 2.14013700
ossicularYes granulationYES prosthesisPORP prosthesisTPRP
54.87187731 0.07154700 20.89114124 8.87001036
eustachianYES deafYES drymoist secondYES
17.50027402 0.02067451 8.05477524 0.42652694
nasosinusitisYES diabetesYES hypertensionYES
0.02751081 0.10906943 0.01785504 > exp(confint(mylog))Waiting for profiling to be done... 2.5 % 97.5 %
(Intercept) 0.061424500 208.85325219
genderfemale 0.261673865 3.18339555
age30-50 0.082866933 1.95014503
age≥51 0.231718844 4.94269407
time13-36 0.999438968 542.72000944
time≥37 0.653422146 296.01721327
operationCWU 0.136846778 2.88608927
operationTympanoplasty 0.386343114 13.16477399
ossicularYes 12.140944518 375.76785856
granulationYES 0.010768801 0.33454296
prosthesisPORP 3.200367579 201.69248225
prosthesisTPRP 1.514120442 64.69025925
eustachianYES 3.437648332 132.79627566
deafYES 0.002906500 0.09845778
drymoist 1.323361222 71.12894033
secondYES 0.089706460 1.67710336
nasosinusitisYES 0.005280046 0.10506405
diabetesYES 0.024159216 0.40632853
hypertensionYES 0.002290486 0.08735177
mylog<- glm(hearing~ossicular + granulation + prosthesis + eustachian + deaf + dry + nasosinusitis + diabetes + hypertension,family=binomial(link = "logit"),data = non_tumor)
> summary(mylog)
Call:
glm(formula = hearing ~ ossicular + granulation + prosthesis +
eustachian + deaf + dry + nasosinusitis + diabetes + hypertension,
family = binomial(link = "logit"), data = non_tumor)
Coefficients:
Estimate Std. Error z value Pr(>|z|)
(Intercept) 3.3191 1.1509 2.884 0.003927 **
ossicularYes 3.2131 0.6802 4.724 2.31e-06 ***
granulationYES -2.8272 0.8095 -3.493 0.000478 ***
prosthesisPORP 2.8765 0.9147 3.145 0.001663 **
prosthesisTPRP 2.4287 0.8522 2.850 0.004372 **
eustachianYES 2.0353 0.7112 2.862 0.004212 **
deafYES -3.4869 0.7381 -4.724 2.31e-06 ***
drymoist 2.1579 0.9273 2.327 0.019958 *
secondYES -0.8191 0.6434 -1.273 0.003034 *
nasosinusitisYES -3.3689 0.6570 -5.128 2.94e-07 ***
diabetesYES -1.7248 0.5995 -2.877 0.004014 **
hypertensionYES -3.5009 0.7528 -4.650 3.31e-06 ***
---
Signif. codes: 0 ‘***’ 0.001 ‘**’ 0.01 ‘*’ 0.05 ‘.’ 0.1 ‘ ’ 1
(Dispersion parameter for binomial family taken to be 1)
Null deviance: 517.196 on 383 degrees of freedom
Residual deviance: 92.389 on 373 degrees of freedom
AIC: 114.39
Number of Fisher Scoring iterations: 8
> coefficients(mylog)
(Intercept) ossicularYes granulationYES prosthesisPORP prosthesisTPRP eustachianYES
3.319126 3.213096 -2.827170 2.876481 2.428742 2.035250
deafYES drymoist nasosinusitisYES diabetesYES hypertensionYES
-3.486940 2.157877 -3.368929 -1.724839 -3.500918
> exp(coefficients(mylog))
(Intercept) ossicularYes granulationYES prosthesisPORP prosthesisTPRP eustachianYES
27.63619150 24.85591614 0.05918007 17.75170290 11.34460440 7.65416759
deafYES drymoist secondYES nasosinusitisYES diabetesYES hypertensionYES
0.03409194 8.71258656 0.44084174 0.03009202 0.14933210 0.02888250
> exp(confint(mylog))
Waiting for profiling to be done...
2.5 % 97.5 %
(Intercept) 3.227299516 299.7586522
ossicularYes 7.230130131 108.0749385
granulationYES 0.010048642 0.2518580
prosthesisPORP 3.309061053 123.8875702
prosthesisTPRP 2.311339992 67.3870809
eustachianYES 2.053258308 34.6090405
deafYES 0.006204983 0.1160663
drymoist 1.611576283 62.9808545
secondYES 0.116173432 1.4951699
nasosinusitisYES 0.008308289 0.1128484
diabetesYES 0.051240813 0.5547253
hypertensionYES 0.005221743 0.1111128
