# Supplementary material for: A clinical predictive model for hearing recovery after middle ear cholesteatoma surgery based on machine learning
Source: Front Neurol. 2025 Dec 5;16:1673842. doi: 10.3389/fneur.2025.1673842 (PMC12714634; doi:10.3389/fneur.2025.1673842)
Supplement: Supplementary file 4 [file Data_Sheet_4.ZIP › supplementary file/logistics 实验组/3_Nom/42.Nomo/clinical.txt]

Id	Age	Gender	T	N
TCGA-VQ-A8PX	51	MALE	T1	N0
TCGA-CG-4443	68	MALE	T1	N0
TCGA-CG-5726	73	MALE	T1	N0
TCGA-HF-7134	unknow	MALE	T1	N0
TCGA-HU-A4G9	67	FEMALE	T1	N0
TCGA-HU-8244	77	FEMALE	T1	N0
TCGA-BR-8486	90	FEMALE	T1	N0
TCGA-IN-A6RI	45	MALE	T1	N0
TCGA-IN-AB1V	63	MALE	T1	N0
TCGA-IN-A6RJ	64	MALE	T1	N0
TCGA-IN-A6RO	70	MALE	T1	N0
TCGA-HU-A4G6	74	MALE	T1	N0
TCGA-HU-A4GH	75	MALE	T1	N0
TCGA-HU-8610	75	MALE	T1	N0
TCGA-IN-A6RS	76	MALE	T1	N0
TCGA-BR-7703	81	MALE	T1	N0
TCGA-RD-A8N2	59	FEMALE	T2	N0
TCGA-SW-A7EA	61	FEMALE	T2	N0
TCGA-BR-8679	63	FEMALE	T2	N0
TCGA-BR-A4PE	68	FEMALE	T2	N0
TCGA-RD-A7BW	68	FEMALE	T2	N0
TCGA-BR-7707	69	FEMALE	T2	N0
TCGA-D7-6528	70	FEMALE	T2	N0
TCGA-BR-8363	73	FEMALE	T2	N0
TCGA-D7-A6F0	79	FEMALE	T2	N0
TCGA-BR-8368	84	FEMALE	T2	N0
TCGA-CG-5728	88	FEMALE	T2	N0
TCGA-BR-6710	41	MALE	T2	N0
TCGA-VQ-A8DV	48	MALE	T2	N0
TCGA-CG-4436	57	MALE	T2	N0
TCGA-D7-6522	58	MALE	T2	N0
TCGA-CD-A4MJ	60	MALE	T2	N0
TCGA-D7-A6F2	62	MALE	T2	N0
TCGA-B7-5818	62	MALE	T2	N0
TCGA-KB-A93G	68	MALE	T2	N0
TCGA-CG-5720	71	MALE	T2	N0
TCGA-ZA-A8F6	71	MALE	T2	N0
TCGA-HU-A4H5	71	MALE	T2	N0
TCGA-CG-5725	72	MALE	T2	N0
TCGA-D7-8578	72	MALE	T2	N0
TCGA-BR-8678	76	MALE	T2	N0
TCGA-FP-7735	77	MALE	T2	N0
TCGA-D7-6822	77	MALE	T2	N0
TCGA-F1-6874	79	MALE	T2	N0
TCGA-F1-6875	79	MALE	T2	N0
TCGA-RD-A7C1	82	MALE	T2	N0
TCGA-CG-4442	85	MALE	T2	N0
TCGA-CG-4477	58	FEMALE	T2	N0
TCGA-CG-4466	81	FEMALE	T2	N0
TCGA-FP-8209	49	MALE	T2	N0
TCGA-BR-4267	51	MALE	T2	N0
TCGA-CG-4304	84	MALE	T2	N0
TCGA-HJ-7597	71	FEMALE	T2	N0
TCGA-HF-7131	unknow	FEMALE	T2	N0
TCGA-VQ-A92D	67	MALE	T2	N0
TCGA-3M-AB46	70	MALE	T2	N0
TCGA-CD-5800	51	FEMALE	T3	N0
TCGA-BR-A44T	53	FEMALE	T3	N0
TCGA-BR-6803	54	FEMALE	T3	N0
TCGA-VQ-A8PZ	56	FEMALE	T3	N0
TCGA-CD-8524	61	FEMALE	T3	N0
TCGA-BR-6852	64	FEMALE	T3	N0
TCGA-BR-8487	64	FEMALE	T3	N0
TCGA-BR-6566	64	FEMALE	T3	N0
TCGA-VQ-A8PB	65	FEMALE	T3	N0
TCGA-BR-7704	69	FEMALE	T3	N0
TCGA-VQ-A8DL	69	FEMALE	T3	N0
TCGA-BR-A4J6	69	FEMALE	T3	N0
TCGA-BR-A4QI	70	FEMALE	T3	N0
TCGA-BR-8365	70	FEMALE	T3	N0
TCGA-HU-A4GT	71	FEMALE	T3	N0
TCGA-IN-AB1X	78	FEMALE	T3	N0
TCGA-CD-5803	78	FEMALE	T3	N0
TCGA-BR-6452	78	FEMALE	T3	N0
TCGA-BR-8366	80	FEMALE	T3	N0
TCGA-HU-8604	82	FEMALE	T3	N0
TCGA-CD-A4MH	86	FEMALE	T3	N0
TCGA-CD-8534	41	MALE	T3	N0
TCGA-CD-8533	48	MALE	T3	N0
TCGA-BR-8286	49	MALE	T3	N0
TCGA-CD-8530	51	MALE	T3	N0
TCGA-CD-8532	52	MALE	T3	N0
TCGA-BR-A4J9	55	MALE	T3	N0
TCGA-FP-A4BE	55	MALE	T3	N0
TCGA-D7-8573	57	MALE	T3	N0
TCGA-CD-A48A	57	MALE	T3	N0
TCGA-CD-5802	58	MALE	T3	N0
TCGA-BR-6454	58	MALE	T3	N0
TCGA-CD-A489	58	MALE	T3	N0
TCGA-CD-5813	60	MALE	T3	N0
TCGA-BR-7715	65	MALE	T3	N0
TCGA-CG-5727	66	MALE	T3	N0
TCGA-MX-A663	66	MALE	T3	N0
TCGA-BR-8360	66	MALE	T3	N0
TCGA-VQ-A8P5	67	MALE	T3	N0
TCGA-CD-A486	68	MALE	T3	N0
TCGA-VQ-AA6G	68	MALE	T3	N0
TCGA-F1-A72C	68	MALE	T3	N0
TCGA-BR-7197	69	MALE	T3	N0
TCGA-HU-A4GF	69	MALE	T3	N0
TCGA-VQ-A924	69	MALE	T3	N0
TCGA-BR-6457	69	MALE	T3	N0
TCGA-BR-6801	70	MALE	T3	N0
TCGA-HU-8245	72	MALE	T3	N0
TCGA-CD-8536	74	MALE	T3	N0
TCGA-BR-6707	75	MALE	T3	N0
TCGA-CD-A4MG	76	MALE	T3	N0
TCGA-FP-8099	79	MALE	T3	N0
TCGA-VQ-A8E3	79	MALE	T3	N0
TCGA-CD-5798	82	MALE	T3	N0
TCGA-CD-8528	43	FEMALE	T4	N0
TCGA-CG-5719	54	FEMALE	T4	N0
TCGA-BR-4361	66	FEMALE	T4	N0
TCGA-CD-8529	65	MALE	T4	N0
TCGA-B7-5816	51	FEMALE	T4	N0
TCGA-BR-8588	55	FEMALE	T4	N0
TCGA-HU-8602	58	FEMALE	T4	N0
TCGA-BR-8295	60	FEMALE	T4	N0
TCGA-BR-8078	70	FEMALE	T4	N0
TCGA-BR-8081	71	FEMALE	T4	N0
TCGA-BR-A4PD	72	FEMALE	T4	N0
TCGA-VQ-A8P8	72	FEMALE	T4	N0
TCGA-BR-8682	52	MALE	T4	N0
TCGA-BR-A4IY	58	MALE	T4	N0
TCGA-BR-6565	67	MALE	T4	N0
TCGA-BR-A4J2	70	MALE	T4	N0
TCGA-VQ-A94U	70	MALE	T4	N0
TCGA-BR-7851	74	MALE	T4	N0
TCGA-VQ-A8PO	74	MALE	T4	N0
TCGA-VQ-A91E	67	FEMALE	T4	N0
TCGA-BR-7958	60	MALE	T4	N0
TCGA-VQ-A8PT	65	MALE	T4	N0
TCGA-KB-A6F7	54	FEMALE	T1	N1
TCGA-FP-A9TM	77	MALE	T1	N1
TCGA-HU-A4H8	77	MALE	T1	N1
TCGA-F1-6177	90	MALE	T1	N1
TCGA-HU-A4GP	62	FEMALE	T2	N1
TCGA-RD-A8N9	63	FEMALE	T2	N1
TCGA-D7-6519	64	FEMALE	T2	N1
TCGA-CD-8527	72	FEMALE	T2	N1
TCGA-CG-5730	80	FEMALE	T2	N1
TCGA-CD-5799	45	MALE	T2	N1
TCGA-D7-6524	53	MALE	T2	N1
TCGA-BR-6453	54	MALE	T2	N1
TCGA-HU-A4GN	61	MALE	T2	N1
TCGA-D7-6527	62	MALE	T2	N1
TCGA-D7-6820	64	MALE	T2	N1
TCGA-IN-8462	80	MALE	T2	N1
TCGA-CG-4449	81	MALE	T2	N1
TCGA-CG-5723	83	MALE	T2	N1
TCGA-CG-4437	83	MALE	T2	N1
TCGA-IN-A6RL	84	MALE	T2	N1
TCGA-BR-4279	43	MALE	T2	N1
TCGA-CG-4305	69	MALE	T2	N1
TCGA-CG-5718	78	FEMALE	T2	N1
TCGA-BR-4280	78	FEMALE	T2	N1
TCGA-CG-5717	58	MALE	T2	N1
TCGA-CG-4455	72	MALE	T2	N1
TCGA-KB-A93J	78	MALE	T2	N1
TCGA-HF-7132	unknow	MALE	T2	N1
TCGA-BR-4183	55	FEMALE	T3	N1
TCGA-BR-6458	57	FEMALE	T3	N1
TCGA-RD-A8N4	58	FEMALE	T3	N1
TCGA-BR-7716	62	FEMALE	T3	N1
TCGA-CD-8531	66	FEMALE	T3	N1
TCGA-VQ-A91Z	67	FEMALE	T3	N1
TCGA-D7-A4YV	69	FEMALE	T3	N1
TCGA-EQ-8122	71	FEMALE	T3	N1
TCGA-HU-A4G8	71	FEMALE	T3	N1
TCGA-CD-8526	73	FEMALE	T3	N1
TCGA-IN-A7NT	73	FEMALE	T3	N1
TCGA-BR-6456	74	FEMALE	T3	N1
TCGA-BR-4255	76	FEMALE	T3	N1
TCGA-KB-A93H	79	FEMALE	T3	N1
TCGA-CD-A48C	79	FEMALE	T3	N1
TCGA-BR-4253	80	FEMALE	T3	N1
TCGA-RD-A8NB	80	FEMALE	T3	N1
TCGA-CD-8525	82	FEMALE	T3	N1
TCGA-VQ-A91W	30	MALE	T3	N1
TCGA-HU-A4G2	45	MALE	T3	N1
TCGA-RD-A7BS	46	MALE	T3	N1
TCGA-FP-8210	48	MALE	T3	N1
TCGA-IN-7806	50	MALE	T3	N1
TCGA-BR-8381	51	MALE	T3	N1
TCGA-R5-A7O7	51	MALE	T3	N1
TCGA-CD-A487	51	MALE	T3	N1
TCGA-HU-A4GD	56	MALE	T3	N1
TCGA-D7-A747	57	MALE	T3	N1
TCGA-VQ-AA6F	57	MALE	T3	N1
TCGA-BR-6455	59	MALE	T3	N1
TCGA-CD-8535	59	MALE	T3	N1
TCGA-VQ-A8E7	59	MALE	T3	N1
TCGA-BR-6563	60	MALE	T3	N1
TCGA-BR-8291	61	MALE	T3	N1
TCGA-CD-A4MI	62	MALE	T3	N1
TCGA-FP-8211	62	MALE	T3	N1
TCGA-BR-7722	62	MALE	T3	N1
TCGA-BR-6706	63	MALE	T3	N1
TCGA-D7-A4YX	63	MALE	T3	N1
TCGA-VQ-A8PC	65	MALE	T3	N1
TCGA-CG-5734	68	MALE	T3	N1
TCGA-FP-7829	69	MALE	T3	N1
TCGA-CD-5801	69	MALE	T3	N1
TCGA-VQ-A91K	69	MALE	T3	N1
TCGA-BR-4184	70	MALE	T3	N1
TCGA-HU-A4GU	73	MALE	T3	N1
TCGA-BR-7901	74	MALE	T3	N1
TCGA-VQ-A8PS	76	MALE	T3	N1
TCGA-CG-4475	76	MALE	T3	N1
TCGA-MX-A5UG	78	MALE	T3	N1
TCGA-RD-A8N5	78	MALE	T3	N1
TCGA-VQ-A91U	78	MALE	T3	N1
TCGA-IN-A6RR	84	MALE	T3	N1
TCGA-VQ-A923	90	MALE	T3	N1
TCGA-CD-5804	90	MALE	T3	N1
TCGA-HF-7136	unknow	MALE	T3	N1
TCGA-R5-A7ZI	44	FEMALE	T4	N1
TCGA-VQ-A8PQ	50	FEMALE	T4	N1
TCGA-CG-4460	66	FEMALE	T4	N1
TCGA-CG-4301	75	FEMALE	T4	N1
TCGA-HU-A4GY	76	FEMALE	T4	N1
TCGA-CG-4472	49	MALE	T4	N1
TCGA-CG-5721	58	MALE	T4	N1
TCGA-BR-7717	63	MALE	T4	N1
TCGA-VQ-A922	70	MALE	T4	N1
TCGA-BR-8059	72	MALE	T4	N1
TCGA-VQ-A8P3	72	MALE	T4	N1
TCGA-VQ-A8PP	76	MALE	T4	N1
TCGA-BR-A4IU	34	FEMALE	T4	N1
TCGA-VQ-AA6D	52	FEMALE	T4	N1
TCGA-BR-8373	65	FEMALE	T4	N1
TCGA-R5-A7ZF	65	FEMALE	T4	N1
TCGA-VQ-A8PU	72	FEMALE	T4	N1
TCGA-BR-A4J5	56	MALE	T4	N1
TCGA-BR-A452	57	MALE	T4	N1
TCGA-BR-A4CQ	58	MALE	T4	N1
TCGA-BR-7959	59	MALE	T4	N1
TCGA-BR-8484	61	MALE	T4	N1
TCGA-BR-A4J1	63	MALE	T4	N1
TCGA-VQ-A8P2	68	MALE	T4	N1
TCGA-BR-8077	58	FEMALE	T4	N1
TCGA-BR-8592	63	FEMALE	T4	N1
TCGA-BR-8589	56	MALE	T4	N1
TCGA-VQ-A91S	63	MALE	T4	N1
TCGA-BR-8686	69	MALE	T4	N1
TCGA-EQ-A4SO	70	MALE	T4	N1
TCGA-BR-4188	53	FEMALE	unknow	N1
TCGA-BR-4362	74	FEMALE	unknow	N1
TCGA-BR-4191	72	MALE	unknow	N1
TCGA-BR-4367	78	MALE	unknow	N1
TCGA-BR-4256	80	MALE	unknow	N1
TCGA-IN-A6RN	72	FEMALE	T1	N2
TCGA-HU-A4H4	53	FEMALE	T2	N2
TCGA-D7-A4Z0	60	FEMALE	T2	N2
TCGA-D7-8579	66	FEMALE	T2	N2
TCGA-D7-6815	70	FEMALE	T2	N2
TCGA-D7-A6EV	71	FEMALE	T2	N2
TCGA-BR-8060	75	FEMALE	T2	N2
TCGA-RD-A8N6	78	FEMALE	T2	N2
TCGA-CG-5733	83	FEMALE	T2	N2
TCGA-HU-A4G3	54	MALE	T2	N2
TCGA-D7-8572	57	MALE	T2	N2
TCGA-D7-6525	58	MALE	T2	N2
TCGA-IN-8663	68	MALE	T2	N2
TCGA-HU-A4HB	68	MALE	T2	N2
TCGA-CG-4441	83	MALE	T2	N2
TCGA-D7-6520	53	MALE	T2	N2
TCGA-D7-6521	65	MALE	T2	N2
TCGA-CG-4444	76	MALE	T2	N2
TCGA-BR-6564	46	FEMALE	T3	N2
TCGA-VQ-A8PY	47	FEMALE	T3	N2
TCGA-RD-A8N0	53	FEMALE	T3	N2
TCGA-D7-A74A	61	FEMALE	T3	N2
TCGA-R5-A7ZE	66	FEMALE	T3	N2
TCGA-CG-5722	67	FEMALE	T3	N2
TCGA-D7-6526	67	FEMALE	T3	N2
TCGA-D7-A6EX	72	FEMALE	T3	N2
TCGA-HU-A4H6	72	FEMALE	T3	N2
TCGA-MX-A5UJ	86	FEMALE	T3	N2
TCGA-VQ-AA69	35	MALE	T3	N2
TCGA-SW-A7EB	45	MALE	T3	N2
TCGA-VQ-AA6B	48	MALE	T3	N2
TCGA-3M-AB47	51	MALE	T3	N2
TCGA-R5-A804	54	MALE	T3	N2
TCGA-RD-A8MV	56	MALE	T3	N2
TCGA-VQ-A8E2	57	MALE	T3	N2
TCGA-VQ-A91V	58	MALE	T3	N2
TCGA-BR-8483	59	MALE	T3	N2
TCGA-VQ-A8DU	63	MALE	T3	N2
TCGA-BR-6802	65	MALE	T3	N2
TCGA-BR-A4QM	65	MALE	T3	N2
TCGA-VQ-A925	66	MALE	T3	N2
TCGA-D7-A6EZ	66	MALE	T3	N2
TCGA-VQ-AA64	68	MALE	T3	N2
TCGA-FP-A4BF	68	MALE	T3	N2
TCGA-VQ-A8E0	68	MALE	T3	N2
TCGA-FP-8631	68	MALE	T3	N2
TCGA-RD-A8N1	70	MALE	T3	N2
TCGA-R5-A805	71	MALE	T3	N2
TCGA-RD-A8MW	72	MALE	T3	N2
TCGA-HU-A4HD	73	MALE	T3	N2
TCGA-VQ-A94T	73	MALE	T3	N2
TCGA-KB-A6F5	73	MALE	T3	N2
TCGA-D7-5579	74	MALE	T3	N2
TCGA-VQ-A91X	74	MALE	T3	N2
TCGA-IP-7968	74	MALE	T3	N2
TCGA-D7-8575	75	MALE	T3	N2
TCGA-HU-8249	76	MALE	T3	N2
TCGA-CG-4300	79	MALE	T3	N2
TCGA-D7-5578	80	MALE	T3	N2
TCGA-CG-4306	90	MALE	T3	N2
TCGA-BR-4368	78	FEMALE	T4	N2
TCGA-VQ-A8PJ	53	MALE	T4	N2
TCGA-CG-4438	56	MALE	T4	N2
TCGA-BR-A4IZ	45	FEMALE	T4	N2
TCGA-BR-8058	53	FEMALE	T4	N2
TCGA-CG-4474	67	FEMALE	T4	N2
TCGA-BR-A4J4	39	MALE	T4	N2
TCGA-BR-A4IV	47	MALE	T4	N2
TCGA-VQ-A94R	63	MALE	T4	N2
TCGA-HU-8608	70	MALE	T4	N2
TCGA-BR-A4PF	72	MALE	T4	N2
TCGA-HU-A4GC	74	MALE	T4	N2
TCGA-BR-8683	75	MALE	T4	N2
TCGA-VQ-AA6J	75	MALE	T4	N2
TCGA-CG-5716	86	MALE	T4	N2
TCGA-BR-8364	42	FEMALE	T4	N2
TCGA-BR-8296	58	FEMALE	T4	N2
TCGA-BR-8687	67	FEMALE	T4	N2
TCGA-HU-A4GX	70	FEMALE	T4	N2
TCGA-BR-8361	71	FEMALE	T4	N2
TCGA-BR-8680	45	MALE	T4	N2
TCGA-BR-8590	62	MALE	T4	N2
TCGA-BR-8384	69	MALE	T4	N2
TCGA-VQ-A91D	70	MALE	T4	N2
TCGA-HU-A4GQ	71	MALE	T4	N2
TCGA-IN-A6RP	63	MALE	T1	N3
TCGA-D7-5577	53	FEMALE	T2	N3
TCGA-D7-6818	53	MALE	T2	N3
TCGA-CG-5732	66	MALE	T2	N3
TCGA-D7-6518	75	MALE	T2	N3
TCGA-HF-7133	unknow	FEMALE	T2	N3
TCGA-D7-6817	63	MALE	T2	N3
TCGA-D7-A74B	52	FEMALE	T3	N3
TCGA-IN-A7NR	64	FEMALE	T3	N3
TCGA-CG-4440	68	FEMALE	T3	N3
TCGA-CG-4462	72	FEMALE	T3	N3
TCGA-VQ-A928	49	MALE	T3	N3
TCGA-CG-5724	59	MALE	T3	N3
TCGA-IN-7808	59	MALE	T3	N3
TCGA-VQ-A91Q	61	MALE	T3	N3
TCGA-VQ-A8PH	62	MALE	T3	N3
TCGA-RD-A7BT	66	MALE	T3	N3
TCGA-VQ-AA6I	68	MALE	T3	N3
TCGA-IN-A7NU	69	MALE	T3	N3
TCGA-CG-4469	70	MALE	T3	N3
TCGA-VQ-A927	81	MALE	T3	N3
TCGA-VQ-A91N	59	FEMALE	T4	N3
TCGA-CG-4465	69	FEMALE	T4	N3
TCGA-EQ-5647	86	FEMALE	T4	N3
TCGA-B7-A5TI	52	MALE	T4	N3
TCGA-VQ-A8PM	56	MALE	T4	N3
TCGA-VQ-A8DZ	70	MALE	T4	N3
TCGA-D7-A748	41	FEMALE	T4	N3
TCGA-VQ-AA68	52	FEMALE	T4	N3
TCGA-ZQ-A9CR	79	FEMALE	T4	N3
TCGA-VQ-A8PD	69	MALE	T4	N3
TCGA-VQ-A94O	74	MALE	T4	N3
TCGA-D7-A4YT	56	MALE	T2	N3
TCGA-D7-8574	72	MALE	T2	N3
TCGA-BR-7957	50	FEMALE	T3	N3
TCGA-BR-8690	54	FEMALE	T3	N3
TCGA-D7-8576	54	FEMALE	T3	N3
TCGA-BR-6709	57	FEMALE	T3	N3
TCGA-BR-6705	68	FEMALE	T3	N3
TCGA-BR-A4J8	71	FEMALE	T3	N3
TCGA-D7-A6EY	72	FEMALE	T3	N3
TCGA-BR-8677	74	FEMALE	T3	N3
TCGA-BR-A4QL	75	FEMALE	T3	N3
TCGA-BR-8369	76	FEMALE	T3	N3
TCGA-VQ-A8DT	43	MALE	T3	N3
TCGA-D7-8570	44	MALE	T3	N3
TCGA-BR-8367	55	MALE	T3	N3
TCGA-VQ-A8PK	58	MALE	T3	N3
TCGA-BR-8676	59	MALE	T3	N3
TCGA-BR-7723	59	MALE	T3	N3
TCGA-D7-A4YY	61	MALE	T3	N3
TCGA-BR-8371	62	MALE	T3	N3
TCGA-BR-8370	64	MALE	T3	N3
TCGA-BR-7196	64	MALE	T3	N3
TCGA-VQ-A91A	67	MALE	T3	N3
TCGA-BR-A44U	70	MALE	T3	N3
TCGA-D7-A4YU	73	MALE	T3	N3
TCGA-D7-A6ET	76	MALE	T3	N3
TCGA-VQ-A8PE	78	MALE	T3	N3
TCGA-HU-A4GJ	60	FEMALE	T4	N3
TCGA-BR-8485	68	FEMALE	T4	N3
TCGA-BR-8080	72	FEMALE	T4	N3
TCGA-VQ-AA6A	56	MALE	T4	N3
TCGA-BR-8289	57	MALE	T4	N3
TCGA-BR-8285	57	FEMALE	T4	N3
TCGA-BR-8284	72	FEMALE	T4	N3
TCGA-HF-A5NB	75	FEMALE	T4	N3
TCGA-BR-A453	51	MALE	T4	N3
TCGA-BR-8380	55	MALE	T4	N3
TCGA-VQ-AA6K	59	MALE	T4	N3
TCGA-FP-7916	77	MALE	T4	N3
TCGA-FP-7998	77	MALE	T4	N3
TCGA-BR-8591	79	MALE	T4	N3
TCGA-BR-8382	67	FEMALE	T4	N3
TCGA-BR-A4CR	70	FEMALE	T4	N3
TCGA-BR-8297	58	MALE	T4	N3
TCGA-FP-A8CX	60	MALE	T4	N3
TCGA-BR-8372	63	MALE	T4	N3
TCGA-BR-8362	65	MALE	T4	N3
TCGA-CG-4476	69	MALE	T4	N3
TCGA-BR-A4CS	77	MALE	T4	N3
TCGA-HU-A4H2	58	FEMALE	T3	N3
TCGA-F1-A448	70	MALE	T3	N3
TCGA-VQ-A8PF	76	MALE	T3	N3
TCGA-HU-A4H3	56	FEMALE	T4	N3
TCGA-HU-8243	66	MALE	T4	N3
TCGA-VQ-A91Y	67	MALE	T4	N3
TCGA-HU-A4H0	72	MALE	T4	N3
TCGA-BR-4292	73	FEMALE	T1	unknow
TCGA-BR-4371	71	FEMALE	T2	unknow
TCGA-MX-A666	61	MALE	T2	unknow
TCGA-BR-4201	66	FEMALE	T2	unknow
TCGA-BR-4294	65	MALE	T2	unknow
TCGA-BR-4363	60	FEMALE	T3	unknow
TCGA-R5-A7ZR	70	FEMALE	T3	unknow
TCGA-BR-4357	58	MALE	T3	unknow
TCGA-VQ-A94P	57	MALE	T4	unknow
TCGA-BR-A4J7	49	MALE	T4	unknow
TCGA-B7-A5TN	60	MALE	T4	unknow
TCGA-B7-A5TJ	74	MALE	T4	unknow
TCGA-BR-4370	74	FEMALE	unknow	unknow
TCGA-BR-4257	79	FEMALE	unknow	unknow
TCGA-BR-4187	56	MALE	unknow	unknow
TCGA-BR-4369	75	MALE	unknow	unknow
TCGA-BR-4366	87	MALE	unknow	unknow
TCGA-HU-8238	56	MALE	T3	unknow
TCGA-B7-A5TK	51	MALE	T4	unknow
GSM2235988	54	FEMALE	T1	N0
GSM2235938	62	FEMALE	T1	N0
GSM2235936	63	FEMALE	T1	N0
GSM2235720	56	MALE	T1	N0
GSM2235781	56	MALE	T1	N0
GSM2235802	60	MALE	T1	N0
GSM2235942	67	MALE	T1	N0
GSM2235851	81	MALE	T1	N0
GSM2235939	42	FEMALE	T2	N0
GSM2235709	54	FEMALE	T2	N0
GSM2235837	56	FEMALE	T2	N0
GSM2236023	61	FEMALE	T2	N0
GSM2235712	70	FEMALE	T2	N0
GSM2235968	52	MALE	T2	N0
GSM2235788	56	MALE	T2	N0
GSM2236039	56	MALE	T2	N0
GSM2235840	71	MALE	T2	N0
GSM2235784	80	MALE	T2	N0
GSM2235908	32	FEMALE	T3	N0
GSM2235973	59	FEMALE	T3	N0
GSM2235785	64	FEMALE	T3	N0
GSM2235797	79	FEMALE	T3	N0
GSM2235803	46	MALE	T3	N0
GSM2235944	47	MALE	T3	N0
GSM2235697	49	MALE	T3	N0
GSM2236093	59	MALE	T3	N0
GSM2235701	61	MALE	T3	N0
GSM2235813	64	MALE	T3	N0
GSM2236048	64	MALE	T3	N0
GSM2236014	68	MALE	T3	N0
GSM2236028	68	MALE	T3	N0
GSM2236033	69	MALE	T3	N0
GSM2236091	77	MALE	T3	N0
GSM2235577	32	FEMALE	T4	N0
GSM2236086	36	FEMALE	T4	N0
GSM2235565	49	FEMALE	T4	N0
GSM2236054	49	FEMALE	T4	N0
GSM2236031	52	FEMALE	T4	N0
GSM2235625	53	FEMALE	T4	N0
GSM2236082	53	FEMALE	T4	N0
GSM2235933	57	FEMALE	T4	N0
GSM2236088	61	FEMALE	T4	N0
GSM2235725	65	FEMALE	T4	N0
GSM2235631	66	FEMALE	T4	N0
GSM2235790	67	FEMALE	T4	N0
GSM2236089	69	FEMALE	T4	N0
GSM2236020	70	FEMALE	T4	N0
GSM2235795	73	FEMALE	T4	N0
GSM2235637	75	FEMALE	T4	N0
GSM2235907	77	FEMALE	T4	N0
GSM2235884	44	MALE	T4	N0
GSM2236032	44	MALE	T4	N0
GSM2236068	44	MALE	T4	N0
GSM2236095	51	MALE	T4	N0
GSM2235829	52	MALE	T4	N0
GSM2235710	54	MALE	T4	N0
GSM2236056	54	MALE	T4	N0
GSM2235806	55	MALE	T4	N0
GSM2236034	55	MALE	T4	N0
GSM2236055	55	MALE	T4	N0
GSM2236085	55	MALE	T4	N0
GSM2235593	56	MALE	T4	N0
GSM2235560	58	MALE	T4	N0
GSM2236092	58	MALE	T4	N0
GSM2235713	59	MALE	T4	N0
GSM2236078	60	MALE	T4	N0
GSM2236080	62	MALE	T4	N0
GSM2235779	63	MALE	T4	N0
GSM2236030	63	MALE	T4	N0
GSM2235804	64	MALE	T4	N0
GSM2236094	64	MALE	T4	N0
GSM2235582	65	MALE	T4	N0
GSM2235862	66	MALE	T4	N0
GSM2235863	67	MALE	T4	N0
GSM2235825	69	MALE	T4	N0
GSM2236064	70	MALE	T4	N0
GSM2235881	72	MALE	T4	N0
GSM2235570	77	MALE	T4	N0
GSM2235776	80	MALE	T4	N0
GSM2236090	86	MALE	T4	N0
GSM2235730	68	FEMALE	T1	N1
GSM2235794	55	MALE	T1	N1
GSM2236036	62	MALE	T1	N1
GSM2235941	36	FEMALE	T2	N1
GSM2236063	48	FEMALE	T2	N1
GSM2235979	54	FEMALE	T2	N1
GSM2235853	58	FEMALE	T2	N1
GSM2235707	63	FEMALE	T2	N1
GSM2235731	63	FEMALE	T2	N1
GSM2236013	67	FEMALE	T2	N1
GSM2236061	68	FEMALE	T2	N1
GSM2235969	72	FEMALE	T2	N1
GSM2236059	75	FEMALE	T2	N1
GSM2235886	76	FEMALE	T2	N1
GSM2235721	41	MALE	T2	N1
GSM2236029	44	MALE	T2	N1
GSM2235801	50	MALE	T2	N1
GSM2235850	51	MALE	T2	N1
GSM2235843	60	MALE	T2	N1
GSM2235714	61	MALE	T2	N1
GSM2236057	62	MALE	T2	N1
GSM2236058	62	MALE	T2	N1
GSM2236074	62	MALE	T2	N1
GSM2236079	67	MALE	T2	N1
GSM2235597	68	MALE	T2	N1
GSM2235613	68	MALE	T2	N1
GSM2235855	68	MALE	T2	N1
GSM2235732	74	MALE	T2	N1
GSM2235954	39	FEMALE	T3	N1
GSM2235994	42	FEMALE	T3	N1
GSM2235568	58	FEMALE	T3	N1
GSM2235602	61	FEMALE	T3	N1
GSM2236000	64	FEMALE	T3	N1
GSM2236008	64	FEMALE	T3	N1
GSM2235901	66	FEMALE	T3	N1
GSM2235976	67	FEMALE	T3	N1
GSM2235879	68	FEMALE	T3	N1
GSM2236025	68	FEMALE	T3	N1
GSM2236040	71	FEMALE	T3	N1
GSM2235571	85	FEMALE	T3	N1
GSM2235993	27	MALE	T3	N1
GSM2235751	40	MALE	T3	N1
GSM2235628	43	MALE	T3	N1
GSM2235716	46	MALE	T3	N1
GSM2235983	46	MALE	T3	N1
GSM2236043	48	MALE	T3	N1
GSM2235746	53	MALE	T3	N1
GSM2236024	54	MALE	T3	N1
GSM2235608	55	MALE	T3	N1
GSM2235822	55	MALE	T3	N1
GSM2235623	56	MALE	T3	N1
GSM2235965	58	MALE	T3	N1
GSM2235575	59	MALE	T3	N1
GSM2235624	59	MALE	T3	N1
GSM2235632	60	MALE	T3	N1
GSM2235556	61	MALE	T3	N1
GSM2235564	61	MALE	T3	N1
GSM2235800	62	MALE	T3	N1
GSM2235596	63	MALE	T3	N1
GSM2235839	63	MALE	T3	N1
GSM2236076	63	MALE	T3	N1
GSM2236026	65	MALE	T3	N1
GSM2236050	65	MALE	T3	N1
GSM2235627	68	MALE	T3	N1
GSM2236087	68	MALE	T3	N1
GSM2235740	69	MALE	T3	N1
GSM2236062	69	MALE	T3	N1
GSM2236069	69	MALE	T3	N1
GSM2235585	71	MALE	T3	N1
GSM2235783	71	MALE	T3	N1
GSM2236070	71	MALE	T3	N1
GSM2235733	72	MALE	T3	N1
GSM2235579	74	MALE	T3	N1
GSM2235598	74	MALE	T3	N1
GSM2235604	75	MALE	T3	N1
GSM2235770	85	MALE	T3	N1
GSM2235823	32	FEMALE	T4	N1
GSM2235791	36	FEMALE	T4	N1
GSM2235888	36	FEMALE	T4	N1
GSM2235754	37	FEMALE	T4	N1
GSM2235744	38	FEMALE	T4	N1
GSM2235728	40	FEMALE	T4	N1
GSM2235695	42	FEMALE	T4	N1
GSM2236049	44	FEMALE	T4	N1
GSM2235734	45	FEMALE	T4	N1
GSM2235777	49	FEMALE	T4	N1
GSM2235786	50	FEMALE	T4	N1
GSM2235704	53	FEMALE	T4	N1
GSM2235847	53	FEMALE	T4	N1
GSM2235996	53	FEMALE	T4	N1
GSM2235605	54	FEMALE	T4	N1
GSM2236071	54	FEMALE	T4	N1
GSM2235619	55	FEMALE	T4	N1
GSM2235928	56	FEMALE	T4	N1
GSM2235952	56	FEMALE	T4	N1
GSM2235953	58	FEMALE	T4	N1
GSM2235945	59	FEMALE	T4	N1
GSM2235603	60	FEMALE	T4	N1
GSM2235792	60	FEMALE	T4	N1
GSM2235805	61	FEMALE	T4	N1
GSM2235951	61	FEMALE	T4	N1
GSM2235755	62	FEMALE	T4	N1
GSM2235761	63	FEMALE	T4	N1
GSM2236066	63	FEMALE	T4	N1
GSM2235634	64	FEMALE	T4	N1
GSM2235743	64	FEMALE	T4	N1
GSM2236037	64	FEMALE	T4	N1
GSM2235572	68	FEMALE	T4	N1
GSM2235817	68	FEMALE	T4	N1
GSM2236002	68	FEMALE	T4	N1
GSM2235906	70	FEMALE	T4	N1
GSM2235885	73	FEMALE	T4	N1
GSM2235702	74	FEMALE	T4	N1
GSM2235763	74	FEMALE	T4	N1
GSM2236007	76	FEMALE	T4	N1
GSM2235923	77	FEMALE	T4	N1
GSM2236027	80	FEMALE	T4	N1
GSM2235841	84	FEMALE	T4	N1
GSM2235902	34	MALE	T4	N1
GSM2235931	34	MALE	T4	N1
GSM2235948	36	MALE	T4	N1
GSM2235752	42	MALE	T4	N1
GSM2236006	42	MALE	T4	N1
GSM2235949	43	MALE	T4	N1
GSM2235865	44	MALE	T4	N1
GSM2236075	44	MALE	T4	N1
GSM2235950	45	MALE	T4	N1
GSM2235718	46	MALE	T4	N1
GSM2235768	46	MALE	T4	N1
GSM2235900	46	MALE	T4	N1
GSM2235774	47	MALE	T4	N1
GSM2235899	48	MALE	T4	N1
GSM2235903	50	MALE	T4	N1
GSM2236041	50	MALE	T4	N1
GSM2235771	53	MALE	T4	N1
GSM2235810	54	MALE	T4	N1
GSM2235864	54	MALE	T4	N1
GSM2235828	55	MALE	T4	N1
GSM2235882	55	MALE	T4	N1
GSM2235961	55	MALE	T4	N1
GSM2236003	55	MALE	T4	N1
GSM2235588	56	MALE	T4	N1
GSM2235910	56	MALE	T4	N1
GSM2235715	58	MALE	T4	N1
GSM2235809	58	MALE	T4	N1
GSM2235808	59	MALE	T4	N1
GSM2235992	59	MALE	T4	N1
GSM2235696	60	MALE	T4	N1
GSM2235775	60	MALE	T4	N1
GSM2235999	60	MALE	T4	N1
GSM2236010	61	MALE	T4	N1
GSM2236052	61	MALE	T4	N1
GSM2235904	62	MALE	T4	N1
GSM2235947	62	MALE	T4	N1
GSM2235905	63	MALE	T4	N1
GSM2236045	63	MALE	T4	N1
GSM2235925	64	MALE	T4	N1
GSM2235962	64	MALE	T4	N1
GSM2236046	64	MALE	T4	N1
GSM2235630	65	MALE	T4	N1
GSM2235711	65	MALE	T4	N1
GSM2235927	65	MALE	T4	N1
GSM2235943	65	MALE	T4	N1
GSM2235708	66	MALE	T4	N1
GSM2235889	66	MALE	T4	N1
GSM2235960	66	MALE	T4	N1
GSM2235980	66	MALE	T4	N1
GSM2236004	66	MALE	T4	N1
GSM2236009	66	MALE	T4	N1
GSM2235705	67	MALE	T4	N1
GSM2235821	67	MALE	T4	N1
GSM2235765	68	MALE	T4	N1
GSM2235819	68	MALE	T4	N1
GSM2235922	68	MALE	T4	N1
GSM2235998	68	MALE	T4	N1
GSM2235981	69	MALE	T4	N1
GSM2235987	69	MALE	T4	N1
GSM2235750	70	MALE	T4	N1
GSM2235586	71	MALE	T4	N1
GSM2235558	72	MALE	T4	N1
GSM2235587	72	MALE	T4	N1
GSM2235753	72	MALE	T4	N1
GSM2235616	73	MALE	T4	N1
GSM2235595	74	MALE	T4	N1
GSM2235997	74	MALE	T4	N1
GSM2235820	75	MALE	T4	N1
GSM2235629	78	MALE	T4	N1
GSM2235569	79	MALE	T4	N1
GSM2236044	48	MALE	T2	N2
GSM2235921	57	MALE	T2	N2
GSM2235635	73	MALE	T2	N2
GSM2235995	57	FEMALE	T3	N2
GSM2236084	59	FEMALE	T3	N2
GSM2235563	60	FEMALE	T3	N2
GSM2235957	69	FEMALE	T3	N2
GSM2235576	78	FEMALE	T3	N2
GSM2235971	45	MALE	T3	N2
GSM2235622	50	MALE	T3	N2
GSM2235982	51	MALE	T3	N2
GSM2235723	52	MALE	T3	N2
GSM2235735	53	MALE	T3	N2
GSM2235959	61	MALE	T3	N2
GSM2235599	62	MALE	T3	N2
GSM2235769	64	MALE	T3	N2
GSM2236011	64	MALE	T3	N2
GSM2235607	65	MALE	T3	N2
GSM2235620	65	MALE	T3	N2
GSM2235739	66	MALE	T3	N2
GSM2235615	68	MALE	T3	N2
GSM2235991	77	MALE	T3	N2
GSM2236019	77	MALE	T3	N2
GSM2235559	78	MALE	T3	N2
GSM2235826	79	MALE	T3	N2
GSM2235887	81	MALE	T3	N2
GSM2235793	83	MALE	T3	N2
GSM2235636	32	FEMALE	T4	N2
GSM2235561	33	FEMALE	T4	N2
GSM2236053	41	FEMALE	T4	N2
GSM2235756	48	FEMALE	T4	N2
GSM2236001	48	FEMALE	T4	N2
GSM2235824	49	FEMALE	T4	N2
GSM2236047	49	FEMALE	T4	N2
GSM2235747	53	FEMALE	T4	N2
GSM2235844	54	FEMALE	T4	N2
GSM2235937	54	FEMALE	T4	N2
GSM2235787	58	FEMALE	T4	N2
GSM2235963	58	FEMALE	T4	N2
GSM2235738	59	FEMALE	T4	N2
GSM2235849	61	FEMALE	T4	N2
GSM2235722	63	FEMALE	T4	N2
GSM2236083	64	FEMALE	T4	N2
GSM2235883	66	FEMALE	T4	N2
GSM2235970	66	FEMALE	T4	N2
GSM2235880	67	FEMALE	T4	N2
GSM2235956	68	FEMALE	T4	N2
GSM2235867	69	FEMALE	T4	N2
GSM2236042	69	FEMALE	T4	N2
GSM2235815	71	FEMALE	T4	N2
GSM2235932	71	FEMALE	T4	N2
GSM2236005	72	FEMALE	T4	N2
GSM2235609	73	FEMALE	T4	N2
GSM2235618	73	FEMALE	T4	N2
GSM2235611	78	FEMALE	T4	N2
GSM2235866	79	FEMALE	T4	N2
GSM2235562	81	FEMALE	T4	N2
GSM2235614	27	MALE	T4	N2
GSM2235773	30	MALE	T4	N2
GSM2236051	34	MALE	T4	N2
GSM2235703	35	MALE	T4	N2
GSM2236018	36	MALE	T4	N2
GSM2235606	38	MALE	T4	N2
GSM2235758	42	MALE	T4	N2
GSM2235566	44	MALE	T4	N2
GSM2235757	44	MALE	T4	N2
GSM2235626	46	MALE	T4	N2
GSM2235827	47	MALE	T4	N2
GSM2235926	47	MALE	T4	N2
GSM2236067	47	MALE	T4	N2
GSM2235955	48	MALE	T4	N2
GSM2235741	49	MALE	T4	N2
GSM2235567	51	MALE	T4	N2
GSM2235737	51	MALE	T4	N2
GSM2235845	51	MALE	T4	N2
GSM2235573	52	MALE	T4	N2
GSM2235848	52	MALE	T4	N2
GSM2235600	53	MALE	T4	N2
GSM2235745	53	MALE	T4	N2
GSM2235767	53	MALE	T4	N2
GSM2236016	53	MALE	T4	N2
GSM2235617	54	MALE	T4	N2
GSM2235759	54	MALE	T4	N2
GSM2235924	54	MALE	T4	N2
GSM2235811	55	MALE	T4	N2
GSM2235946	55	MALE	T4	N2
GSM2235958	55	MALE	T4	N2
GSM2235764	58	MALE	T4	N2
GSM2236065	58	MALE	T4	N2
GSM2235700	59	MALE	T4	N2
GSM2235772	60	MALE	T4	N2
GSM2236073	60	MALE	T4	N2
GSM2235580	61	MALE	T4	N2
GSM2235736	61	MALE	T4	N2
GSM2235766	61	MALE	T4	N2
GSM2235967	61	MALE	T4	N2
GSM2236017	61	MALE	T4	N2
GSM2235742	62	MALE	T4	N2
GSM2235782	62	MALE	T4	N2
GSM2235621	63	MALE	T4	N2
GSM2235633	63	MALE	T4	N2
GSM2235909	63	MALE	T4	N2
GSM2235930	63	MALE	T4	N2
GSM2235934	63	MALE	T4	N2
GSM2235940	63	MALE	T4	N2
GSM2235974	63	MALE	T4	N2
GSM2235760	64	MALE	T4	N2
GSM2235789	64	MALE	T4	N2
GSM2235964	64	MALE	T4	N2
GSM2235762	65	MALE	T4	N2
GSM2235935	65	MALE	T4	N2
GSM2235978	65	MALE	T4	N2
GSM2236038	65	MALE	T4	N2
GSM2235589	66	MALE	T4	N2
GSM2236015	66	MALE	T4	N2
GSM2235729	67	MALE	T4	N2
GSM2235846	67	MALE	T4	N2
GSM2235578	68	MALE	T4	N2
GSM2235719	68	MALE	T4	N2
GSM2235726	68	MALE	T4	N2
GSM2236077	68	MALE	T4	N2
GSM2235612	69	MALE	T4	N2
GSM2235584	71	MALE	T4	N2
GSM2235706	71	MALE	T4	N2
GSM2235574	72	MALE	T4	N2
GSM2235977	72	MALE	T4	N2
GSM2235929	74	MALE	T4	N2
GSM2235830	75	MALE	T4	N2
GSM2235610	76	MALE	T4	N2
GSM2235798	76	MALE	T4	N2
GSM2235601	79	MALE	T4	N2
GSM2235748	80	MALE	T4	N2
GSM2235986	53	FEMALE	T3	N3
GSM2235698	34	MALE	T3	N3
GSM2236072	49	MALE	T3	N3
GSM2235975	59	MALE	T3	N3
GSM2235724	74	MALE	T3	N3
GSM2235717	43	FEMALE	T4	N3
GSM2235557	47	FEMALE	T4	N3
GSM2235878	51	FEMALE	T4	N3
GSM2235854	66	FEMALE	T4	N3
GSM2235985	69	FEMALE	T4	N3
GSM2235818	74	FEMALE	T4	N3
GSM2236021	32	MALE	T4	N3
GSM2236012	33	MALE	T4	N3
GSM2235966	40	MALE	T4	N3
GSM2236060	47	MALE	T4	N3
GSM2235816	48	MALE	T4	N3
GSM2236022	53	MALE	T4	N3
GSM2235778	61	MALE	T4	N3
GSM2235796	62	MALE	T4	N3
GSM2235799	62	MALE	T4	N3
GSM2235749	65	MALE	T4	N3
GSM2235838	65	MALE	T4	N3
GSM2235814	66	MALE	T4	N3
GSM2235972	67	MALE	T4	N3
GSM2235699	68	MALE	T4	N3
GSM2235812	68	MALE	T4	N3
GSM2235852	69	MALE	T4	N3
GSM2235984	69	MALE	T4	N3
GSM2235807	70	MALE	T4	N3
GSM2235727	71	MALE	T4	N3
GSM2235842	72	MALE	T4	N3
GSM2235780	75	MALE	T4	N3
GSM2235831	81	MALE	T4	N3
