# Supplementary material for: A clinical predictive model for hearing recovery after middle ear cholesteatoma surgery based on machine learning
Source: Front Neurol. 2025 Dec 5;16:1673842. doi: 10.3389/fneur.2025.1673842 (PMC12714634; doi:10.3389/fneur.2025.1673842)
Supplement: Supplementary file 4 [file Data_Sheet_4.ZIP › supplementary file/logistics 实验组/3_Nom/42.Nomo/nomoRisk.txt]

ID	futime	fustat	JAK2	CTLA4	TNFAIP6	IL1A	KRT7	GPA33	DES	riskScore	risk	Nomogram
TCGA-VQ-A8DU	0.454794520547945	1	5.387817	4.559786	5.415879	3.461223	7.440452	5.215942	6.972944	1.21054276812422	high	5.97089028959644
TCGA-HU-A4G9	2.01643835616438	0	7.502035	3.734229	3.377822	3.364592	8.623113	8.960808	4.230586	0.362620241258846	low	0.612768880298816
TCGA-CD-A4MG	0.547945205479452	1	5.34877	4.332876	6.967195	3.498019	6.117906	6.054108	5.651	1.12123927073936	high	4.71943539107843
TCGA-HU-8602	1.86027397260274	0	8.085595	6.352884	8.649355	7.469453	5.154452	4.425214	2.909776	0.934623503956896	low	1.36527384707592
TCGA-VQ-A91S	2.73972602739726	0	8.463913	5.34197	5.156364	4.296108	3.646517	7.469125	6.488554	0.329936118450343	low	2.15753852859428
TCGA-RD-A7BT	0.717808219178082	1	5.167211	4.52508	4.406919	4.013637	9.026839	8.501893	6.172949	0.851320319541727	low	5.81589632215227
TCGA-MX-A5UJ	1.64383561643836	0	6.535582	4.649949	5.815991	3.627364	8.951922	7.663527	10.913358	1.19907879776133	high	9.17582451105342
TCGA-R5-A7ZF	0.70958904109589	1	4.500694	4.09686	6.066113	4.29005	4.816133	6.579976	3.915898	1.06780283370254	high	3.5098437940776
TCGA-CG-4436	0.665753424657534	0	5.733557	4.372459	6.135042	6.9745	3.948898	7.353703	2.941683	1.01620771305017	high	2.1192291248403
TCGA-D7-6520	1.56986301369863	0	4.966608	4.554285	6.245005	3.952566	10.435382	5.68843	10.512551	2.64117123286404	high	3.390467727053
TCGA-BR-4368	0.003	0	7.747256	6.184421	6.025656	3.455636	9.900965	3.915359	11.121758	1.15563866074522	high	7.47632143901706
TCGA-BR-A44U	1.15616438356164	1	4.276286	3.692002	6.342899	3.615613	5.24305	7.553508	6.196696	1.26240056409914	high	11.8164259940928
TCGA-KB-A93G	1.67945205479452	0	7.169134	5.482527	10.251832	7.241432	7.480434	7.614821	6.845243	1.83125727469861	high	2.82333407270657
TCGA-D7-6521	1.54520547945205	0	5.336759	4.182367	6.720369	4.255547	7.131344	4.615852	8.777013	2.29373354442241	high	4.63628175298307
TCGA-VQ-A91X	0.791780821917808	1	5.530017	3.69179	3.501209	3.998428	5.886241	9.173704	3.932035	0.501465892863342	low	4.34567621896156
TCGA-BR-6801	3.35068493150685	0	4.378616	3.55377	5.631072	3.366324	4.649605	8.390534	11.19466	1.56713866466081	high	4.03584930794053
TCGA-HU-A4GX	1.68767123287671	0	6.499194	4.583197	4.886229	3.14251	5.289948	8.183975	7.634125	0.525170770768239	low	3.31524081020969
TCGA-BR-8382	2.08767123287671	1	6.69068	4.871777	6.704003	3.441596	4.885025	7.909927	7.974607	0.650073475536485	low	5.05479587984355
TCGA-CD-8532	0.96986301369863	1	6.644644	5.382621	5.02723	4.488407	7.628708	6.481256	8.525635	0.900957882621153	low	1.37880722878669
TCGA-IN-8663	0.282191780821918	1	6.403481	3.957304	6.355404	5.582132	12.337036	3.776132	8.200451	3.58350540660103	high	5.01357333909117
TCGA-VQ-A91D	0.975342465753425	1	7.974352	5.306666	7.395173	4.98628	6.196765	6.607632	3.327331	0.540302186709091	low	3.93010029580977
TCGA-KB-A6F7	5.3013698630137	0	6.38435	6.438795	4.880322	4.23023	3.672847	4.237806	3.945666	0.457080066558796	low	0.510836155234099
TCGA-CD-8529	1.02465753424658	0	6.576597	5.720103	6.057871	4.026898	7.550188	7.16216	9.89123	0.914924651953674	low	1.94262636365145
TCGA-CG-4460	1.83287671232877	1	5.991564	4.37581	5.81353	4.947398	6.679641	4.109312	7.487877	1.78637458029213	high	3.60258004483719
TCGA-D7-A6EZ	1.69315068493151	1	6.909472	6.603271	7.528541	4.834911	3.59646	3.361492	5.428188	0.785361794918763	low	3.52736630060809
TCGA-BR-7717	1.51232876712329	1	4.507865	3.496795	6.392863	4.427435	7.911602	5.796665	9.246727	3.00595889449713	high	3.94934106837679
TCGA-IN-A6RR	0.561643835616438	1	5.629144	4.21768	4.556032	4.284298	9.888669	4.353646	6.746492	1.69766915322429	high	6.80327195049877
TCGA-BR-6452	2.89041095890411	0	7.19129	5.598669	6.200324	4.084998	9.610791	6.77565	6.532941	0.738572101353578	low	2.29132720079786
TCGA-BR-8592	0.523287671232877	1	6.986136	4.399195	4.582704	4.003679	3.781196	8.17407	13.147874	0.870994009527936	low	1.81999420911006
TCGA-D7-8573	1.62465753424658	0	6.957529	4.421351	4.857837	3.606056	4.266907	5.494019	4.335894	0.51309542214687	low	1.57084308341749
TCGA-D7-8570	2.06027397260274	0	5.940037	6.368972	6.324744	3.490159	3.08088	3.860906	6.887183	0.7077340039654	low	3.27678498568104
TCGA-KB-A93H	3.13698630136986	0	5.784526	3.578792	4.066259	3.620104	8.382026	6.307195	4.853705	0.91121389142068	low	2.75190820969481
TCGA-CG-4476	0.003	0	6.625226	4.648199	6.420897	3.480103	6.927068	6.061363	8.861323	1.07506181926613	high	11.5560645499288
TCGA-HU-A4GF	2.15068493150685	0	5.305334	5.150627	5.271763	3.820337	7.995505	8.122887	3.178314	0.56084581080728	low	2.14804319366829
TCGA-HU-A4GT	0.542465753424658	0	6.462936	4.382056	5.347485	3.62199	7.782798	9.863496	4.734273	0.461913348398087	low	1.90900100603516
TCGA-VQ-A8PX	5.38082191780822	0	6.881477	4.619297	4.49446	4.079729	9.411177	6.361797	3.563047	0.619276084639456	low	0.478598846157094
TCGA-CG-5724	1.0027397260274	1	4.559931	4.281574	6.77815	4.553784	12.359676	3.800002	3.452892	2.67165479416883	high	8.86955403552209
TCGA-CD-5799	1.08493150684932	0	5.287496	3.30506	6.333035	4.099898	8.661052	8.427802	7.680238	1.58986912674456	high	1.81337945318922
TCGA-FP-A4BF	0.46027397260274	1	5.897747	6.475838	7.121417	3.830038	7.951629	7.853267	2.918294	0.464588542495112	low	3.71622724065345
TCGA-BR-8380	0.0575342465753425	0	6.383543	4.195712	5.246488	3.731307	5.033774	8.765267	13.402071	1.10289224593234	high	8.02136081528774
TCGA-FP-7829	1.62739726027397	0	5.588021	3.787686	6.300894	3.807601	10.129493	8.38414	4.86577	1.06465435529014	high	4.60076524794835
TCGA-IN-A6RJ	1.03835616438356	0	5.679148	3.896093	3.742732	4.925833	7.711007	3.006095	7.83374	2.10982216226973	high	1.22962811654108
TCGA-CG-4442	0.003	0	6.822247	4.742246	6.872302	4.375319	10.146529	5.502378	5.592629	1.23515858653129	high	4.39847094772329
TCGA-VQ-A8E0	1.53972602739726	1	6.795713	5.154684	4.152579	4.47668	7.925671	3.650595	5.86852	0.932916994828194	low	3.71622724065345
TCGA-CD-5803	0.934246575342466	1	6.461759	5.445287	6.966368	3.296987	8.448053	5.10971	12.044134	1.65167576407373	high	4.19423917360852
TCGA-BR-8284	0.671232876712329	1	7.374031	5.513086	5.965896	3.631675	7.158466	7.099233	10.985275	0.807814759871281	low	5.75881165993502
TCGA-VQ-A8PB	2.85753424657534	1	6.925053	4.526785	6.868182	5.257805	9.017517	8.777115	5.014642	0.86155981200136	low	1.63249197216031
TCGA-RD-A8N0	3.38630136986301	0	6.728261	5.597679	4.654667	3.353835	6.153648	5.051817	8.236436	0.68311303136834	low	2.11995162658098
TCGA-BR-8289	0.221917808219178	1	6.383108	3.807262	5.104674	3.270985	4.802767	3.469365	11.08095	1.6755372776612	high	8.45083754520862
TCGA-HU-A4GJ	1.78082191780822	0	6.696301	6.443061	3.936251	3.634378	5.737981	5.378057	7.300951	0.469835390080433	low	4.21136292388258
TCGA-HU-A4H3	2.41643835616438	0	5.286805	5.180371	6.365347	4.163989	8.447117	7.924221	6.611182	1.0116457474538	high	6.94520947123441
TCGA-BR-A4QL	1.34520547945205	1	5.607877	3.941463	5.382433	3.37348	9.115966	8.461773	6.89686	0.950151192533335	low	6.20384239909545
TCGA-BR-7716	3.31506849315068	0	5.481394	6.210144	5.109626	3.689101	7.443282	6.026503	9.074881	0.919795038234978	low	1.76642208297725
TCGA-F1-A72C	0.947945205479452	0	5.660438	5.432426	6.504091	3.623335	8.495949	4.533703	7.662851	1.39283615086258	high	3.83074497905534
TCGA-VQ-A91N	1.56164383561644	1	5.953241	4.295063	4.00845	3.960366	9.03678	8.551514	6.670808	0.745491690591924	low	4.102955614874
TCGA-CD-A4MH	1.01643835616438	0	6.006823	4.539813	4.73588	4.335336	3.903842	5.972295	6.243914	0.769466298920051	low	2.82288973635952
TCGA-EQ-8122	0.665753424657534	1	5.372241	3.754791	6.461237	4.4135	4.654792	6.807067	10.539451	1.88907394177513	high	4.08877508271434
TCGA-VQ-A91Y	0.810958904109589	1	6.815634	5.527072	6.650527	3.46162	9.709943	3.844271	12.916634	2.09144989128666	high	10.9687782854482
TCGA-CG-4438	4.50684931506849	0	5.956021	5.496214	5.293504	4.782948	6.870927	8.678637	9.387708	0.866311341055477	low	2.72798342175697
TCGA-BR-8690	0.89041095890411	0	5.075978	5.078456	5.709915	3.24394	3.805396	6.286228	8.883664	0.937426757438227	low	3.58771466792467
TCGA-BR-6802	2.57534246575342	0	7.587766	5.584195	5.845642	3.966983	10.468759	8.650535	9.008224	0.677103024499809	low	3.43656617355945
TCGA-VQ-A8E2	3.61369863013699	0	5.238178	6.00804	6.504001	3.863853	4.925352	6.211255	8.979396	1.00818352202406	high	5.10603736383604
TCGA-D7-6525	1.11232876712329	1	4.615843	4.067838	6.211368	5.646087	11.495498	4.448662	7.519392	4.12942769672974	high	3.86268121271605
TCGA-BR-8060	0.953424657534247	1	5.682779	5.521457	6.486583	5.511847	3.959911	4.335741	9.700828	1.79479053196723	high	5.07621223928178
TCGA-RD-A8MV	10.1917808219178	0	6.663757	5.846446	5.527626	5.708524	7.498858	7.37088	6.883881	0.820392461595982	low	2.71764081588093
TCGA-BR-8484	2.0986301369863	1	6.756212	5.963679	5.099859	3.300405	5.473364	4.300546	6.275913	0.567130765105896	low	2.04789110169937
TCGA-HU-A4GU	0.547945205479452	0	5.492519	4.284701	5.931343	4.271027	9.111404	8.831243	2.578545	0.716463224571809	low	2.78976354377018
TCGA-F1-6177	0.003	0	6.536108	4.473048	6.313806	5.350153	4.529593	10.330863	4.59471	0.520004332328975	low	1.54846288123111
TCGA-BR-8291	1.66301369863014	1	6.242442	4.910302	6.575237	3.553647	7.029887	5.567299	6.811037	0.998879672443501	low	2.04012693041702
TCGA-D7-6526	1.43287671232877	0	4.754327	4.070492	4.927013	4.902164	7.410757	8.309706	9.387712	1.63594090419203	high	5.59054232281238
TCGA-BR-8080	0.8	1	6.269532	5.117146	5.258255	5.509719	8.325094	6.706715	11.364428	1.74864532180631	high	10.5414161055315
TCGA-F1-6874	1.20547945205479	0	7.433765	5.721708	7.658047	6.717287	8.00001	9.190032	4.632252	0.738234706580139	low	2.05485198067073
TCGA-CD-A487	1.02465753424658	0	4.947507	3.740148	6.076329	3.066959	9.901677	5.433788	10.99571	2.73410481170849	high	2.87716497781299
TCGA-D7-6519	1.71232876712329	0	4.655956	3.636859	5.357262	3.633907	10.335213	6.535896	5.294736	1.55683326200648	high	2.51067961364544
TCGA-VQ-A91U	0.142465753424658	1	6.307628	5.202245	4.572547	3.476584	5.218439	9.078761	5.875641	0.365897583544589	low	3.17831287478666
TCGA-BR-8372	2.60547945205479	0	8.261455	5.755952	5.458995	4.0582	5.458237	8.945093	9.460398	0.39055921787003	low	5.39869477629978
TCGA-VQ-AA6D	1.42739726027397	0	6.908825	4.612434	6.905952	3.890289	9.469551	6.6014	6.001153	0.982847364944853	low	1.36610993798876
TCGA-BR-8589	2.26027397260274	0	6.937284	5.731962	4.301036	3.328622	4.826388	3.76254	4.488472	0.450973452722591	low	1.7975360394674
TCGA-3M-AB46	4.83561643835616	0	5.091676	3.782936	5.290439	3.575685	7.171877	6.396499	3.523427	0.926399375635817	low	1.6249795089732
TCGA-CG-5734	0.665753424657534	1	5.195546	5.23402	4.932753	4.688885	6.778526	8.884689	6.571547	0.745219426987106	low	2.44871443962909
TCGA-BR-8683	0.821917808219178	1	6.373848	5.807882	6.660073	5.067801	7.803998	9.805877	10.961267	0.991894653333847	low	4.47747207725504
TCGA-VQ-A8PK	1.48767123287671	1	5.94838	4.890403	7.136223	4.222013	8.7338	6.045642	4.627308	1.11102423700231	high	8.64123733556628
TCGA-D7-6822	1.02739726027397	0	6.053713	4.51353	5.416968	3.702881	8.172233	4.608836	5.875602	1.13525360046297	high	3.57021955006815
TCGA-BR-6563	3.26027397260274	0	5.634749	4.649314	5.310154	3.180793	3.68134	7.854235	9.832922	0.765249505765411	low	1.98761075582941
TCGA-SW-A7EA	1.58630136986301	0	7.676767	4.559419	6.593403	3.955429	10.658958	5.262651	5.707444	1.03130905287609	high	1.98423342910846
TCGA-BR-8680	2.66301369863014	0	5.22445	3.555476	5.839978	5.917995	6.568693	10.434805	6.042585	1.16440447624246	high	3.74820601039647
TCGA-FP-8209	4.96164383561644	1	7.162067	5.606417	5.707358	3.39655	5.811288	4.163783	13.440164	1.29837668137238	high	1.72016897292342
TCGA-HU-8610	0.063013698630137	0	6.952458	6.986469	7.389807	8.509325	9.247204	3.547266	5.303418	2.04696487667339	high	1.6381668775197
TCGA-VQ-AA69	2.36712328767123	0	6.764714	9.921775	5.047864	3.704889	3.92398	3.349885	2.37559	0.176010852003353	low	1.57162596824
TCGA-RD-A8N2	9.6986301369863	0	6.766406	4.272544	5.083015	3.191922	5.407374	3.249677	14.014567	1.95721505696606	high	1.8833934733083
TCGA-BR-7722	1.27671232876712	1	6.3479	4.105284	4.514855	4.151402	8.480679	4.898936	7.478328	1.31489776784146	high	3.83309091944911
TCGA-D7-8576	1.22191780821918	1	6.269799	3.92326	4.699742	3.623892	9.701467	4.187551	6.925564	1.45059950660001	high	6.56725647855959
TCGA-BR-8058	3.1041095890411	0	6.730133	5.599806	6.263512	3.436132	8.096744	5.320443	8.091939	0.916783973915055	low	2.12801958906589
TCGA-BR-7851	1.03561643835616	0	6.982384	5.191896	6.134553	3.861775	7.901656	10.021142	10.505752	0.693364321014931	low	2.4565292109897
TCGA-R5-A805	0.76986301369863	1	6.635736	4.471832	7.250517	6.798884	8.318142	5.31976	8.158155	2.65691703220177	high	7.35607071288702
TCGA-VQ-A8P2	3.17808219178082	0	5.800599	3.995031	4.544034	3.523137	5.576948	9.234709	3.220256	0.414378146414933	low	2.45803358445649
TCGA-MX-A5UG	0.30958904109589	1	7.215405	6.049918	6.235636	6.163867	8.226046	8.312907	9.542005	1.00262128744935	low	3.17831287478666
TCGA-VQ-A94U	2.24383561643836	0	6.13512	3.651705	4.363072	3.388685	8.829473	5.033067	9.266084	1.54504790791974	high	4.05120865878748
TCGA-D7-A4Z0	1.23013698630137	0	6.373866	5.076328	5.832338	4.795707	9.571908	8.029548	9.687399	1.25425676552739	high	3.43282776752523
TCGA-BR-8590	0.778082191780822	1	6.663028	5.065832	6.008023	3.430361	10.390144	6.536501	10.950002	1.34375148311916	high	5.83932854499436
TCGA-BR-6565	0.764383561643836	1	6.833194	6.001353	6.106069	3.701743	4.350525	8.001517	11.242372	0.631498222887344	low	2.04663774492843
TCGA-VQ-A923	0.003	1	7.713243	6.089512	4.144235	3.543877	4.628986	6.644892	6.455584	0.298040180601149	low	4.34617143501104
TCGA-VQ-AA6K	1.03561643835616	1	6.047867	5.098921	5.066753	3.56534	8.860513	5.507177	7.605354	1.03199320533188	high	8.90330915913872
TCGA-BR-8679	0.003	0	6.493401	3.780855	6.173655	4.017908	4.218276	6.382778	10.07966	1.29449555384401	high	2.09047252047423
TCGA-CD-8535	1.06849315068493	0	6.374467	5.565235	5.942617	3.29382	10.194705	5.136882	2.966188	0.667396524907268	low	1.93644643271348
TCGA-D7-5577	2.14246575342466	1	6.513672	5.238465	5.493595	3.172429	5.671214	5.436116	7.266298	0.691978017782303	low	2.57614956788471
TCGA-BR-8373	1.23287671232877	0	6.968046	5.115572	6.1283	4.977312	8.631913	7.192329	9.574882	1.2137417466131	high	3.5098437940776
TCGA-BR-6852	3.74520547945205	0	7.907559	6.093671	6.361188	3.492462	6.410079	6.946367	6.788875	0.415112114248388	low	1.590468982245
TCGA-BR-6458	1.61095890410959	1	6.288261	5.716786	6.696733	3.629293	5.780998	3.924236	7.228472	1.00719821843419	high	2.83812366132999
TCGA-ZA-A8F6	1.43835616438356	0	6.224498	4.381429	4.719748	3.384562	7.217487	8.268372	12.44311	1.08399765275377	high	3.05309150488142
TCGA-HJ-7597	2.20547945205479	1	7.544406	5.039883	6.003683	3.707296	7.655604	7.005068	9.210263	0.775624348627472	low	1.40697112823713
TCGA-HU-A4GQ	0.00821917808219178	1	7.328901	4.604292	5.567749	4.739802	4.842875	7.781016	11.386814	0.957069648460702	low	4.03394046304385
TCGA-BR-A4J6	0.0547945205479452	0	4.693647	3.688538	5.109167	3.334407	9.750535	3.37582	8.553158	2.77912600159601	high	3.31680956923323
TCGA-CG-5718	3	1	4.696992	4.372117	6.031396	4.601011	8.926252	3.267372	7.06416	2.8264085462249	high	3.61703909692987
TCGA-VQ-A8P5	0.643835616438356	1	5.659927	5.284384	6.343064	3.871698	9.375474	4.141054	4.138611	1.17148573510198	high	3.73213539299415
TCGA-BR-A4PF	0.0958904109589041	0	6.839323	5.480948	6.834934	3.610133	3.405693	6.91471	2.967013	0.362836650276991	low	4.14052427026664
TCGA-VQ-A94R	3.54520547945205	1	6.294153	5.390833	4.859394	3.269557	7.659146	7.716425	5.069152	0.456129220992594	low	3.27433175668123
TCGA-HU-A4H4	1.98630136986301	0	7.731397	6.108257	6.349956	3.546294	6.929877	7.938475	5.137054	0.336264022402589	low	1.56244586693729
TCGA-VQ-A8PJ	0.224657534246575	1	5.888638	3.951748	4.819022	4.299117	9.193084	7.754127	4.147235	0.839652585380879	low	2.52269168222138
TCGA-BR-6709	1.01369863013699	1	7.085173	5.71234	5.955146	3.918278	11.319867	3.342074	3.194825	0.874152995723182	low	3.87967590533085
TCGA-BR-A44T	2.84383561643836	0	6.076563	5.582521	4.705978	3.272763	5.881174	6.254664	12.352798	0.982658782656017	low	1.19382549231857
TCGA-CD-5813	1.03287671232877	1	5.445691	5.269532	5.936932	3.408707	6.53356	6.251005	7.092593	0.896149069892491	low	1.69867523643283
TCGA-CG-5717	0.580821917808219	1	6.67652	4.92323	4.969777	6.600487	7.766762	5.56523	8.98233	1.76240480912579	high	2.54521659972511
TCGA-CG-4477	2.58082191780822	0	7.127182	7.219495	6.993562	6.213057	7.586808	7.227783	7.14822	0.759644386461195	low	1.00241862930299
TCGA-HU-A4G3	0.465753424657534	0	5.690473	3.345686	3.997676	3.771738	7.854985	7.401447	7.219091	1.05615951158526	high	3.48004985200649
TCGA-RD-A8N4	5.94794520547945	0	6.45542	5.406331	5.389785	3.206564	5.480807	3.263559	13.734958	1.65462118027768	high	2.91311188387935
TCGA-HU-8244	2.03287671232877	0	5.12756	3.468832	3.28775	3.499167	7.21576	8.584308	4.135316	0.612620918284834	low	0.795344361107837
TCGA-HU-A4H6	1.76438356164384	0	5.067646	4.504666	4.973426	4.140982	8.591889	4.968219	7.712944	1.70703313260291	high	6.36917515153323
TCGA-BR-7957	0.756164383561644	1	6.401773	3.679087	6.417347	3.342933	4.770384	7.048017	11.456092	1.33072065507168	high	5.916713981227
TCGA-D7-A4YX	3.03561643835616	0	7.647178	5.443391	5.347268	3.421068	3.570789	4.703993	2.578242	0.321026731663323	low	2.14935865092873
TCGA-BR-4280	0.550684931506849	1	6.665141	5.036532	5.603163	4.371024	3.674214	9.527427	6.270039	0.417748987114304	low	1.97600082544036
TCGA-IN-7808	0.287671232876712	1	5.880202	6.358686	3.121874	3.502881	4.178981	4.872216	4.88895	0.381021336151388	low	4.84546769493195
TCGA-D7-8572	1.4	0	6.339416	5.66707	6.881673	5.694511	4.500675	5.641631	9.958144	1.47622271139744	high	3.76324953622628
TCGA-VQ-A8PC	3.85479452054795	1	7.138773	4.782379	4.665848	3.985199	9.117899	8.395606	7.116056	0.605553296491927	low	2.26443881576419
TCGA-BR-6707	1.65753424657534	1	6.260607	4.885645	4.871517	3.197773	4.512475	4.918209	7.405493	0.736621544667695	low	2.51187551770519
TCGA-HU-A4HD	2.78356164383562	0	4.81784	4.601838	5.347255	3.967337	7.554815	7.351252	5.779162	1.009383965821	high	7.74992672654699
TCGA-BR-8369	1.16986301369863	0	6.028987	3.985986	4.717669	3.993816	4.805677	4.36827	11.981443	1.85748137510108	high	11.6560845362721
TCGA-R5-A7O7	3.80547945205479	0	4.894792	4.648091	7.019199	5.033946	7.636289	3.288034	5.066577	2.34242183983388	high	2.87716497781299
TCGA-RD-A7BS	0.920547945205479	1	6.11037	4.806657	5.781012	7.176615	9.075704	6.059524	7.749268	2.29085425712838	high	2.52543103235353
TCGA-BR-A4J5	2.36164383561644	0	5.980668	4.79823	6.098677	3.940916	8.763282	7.126256	12.385111	1.75679688948737	high	3.29036205308523
TCGA-VQ-AA6F	4.50958904109589	0	7.209835	4.913191	4.391588	3.515239	6.537343	6.824578	6.936821	0.51519299850135	low	1.8380350412816
TCGA-D7-8575	1.51780821917808	1	7.742501	4.32993	4.10382	4.953654	10.47938	4.546391	6.781314	1.15839815428733	high	8.16487043301888
TCGA-IN-7806	3.03013698630137	0	5.465714	3.851013	4.051204	3.741025	8.54703	7.332163	10.427138	1.43826247761293	high	2.80310208690192
TCGA-BR-8486	0.003	0	6.066039	5.46855	5.373389	5.05427	6.912063	8.511974	7.299503	0.756326646365764	low	1.11632657292395
TCGA-BR-8677	2.22739726027397	0	7.102682	5.843782	6.446686	3.813018	5.171378	8.394323	8.721002	0.516068381035049	low	6.04414543824098
TCGA-BR-8384	0.30958904109589	0	7.096376	5.600459	5.710014	3.245073	7.12519	3.769697	13.325149	1.45865754232573	high	7.0088031840956
TCGA-VQ-A91Z	4.63013698630137	0	4.635078	5.48671	5.014531	3.428745	8.589303	5.089935	3.503513	0.85887257368403	low	2.01244369300446
TCGA-D7-6527	0.854794520547945	1	4.811715	4.057952	4.707271	3.430292	5.138233	3.739876	7.754761	1.55585792624242	high	2.8250630767208
TCGA-RD-A8MW	3.15890410958904	1	5.599268	6.173737	7.75385	4.486749	7.060195	3.309819	9.665388	2.12722561715255	high	7.55043104863376
TCGA-CD-5801	1.0986301369863	1	5.917434	5.377524	5.096997	4.399122	4.669032	5.732917	6.374095	0.759270535058226	low	2.51341378513707
TCGA-RD-A7C1	1.38904109589041	1	6.517295	5.25184	7.670975	6.152095	6.820371	3.97079	4.520548	1.59787043058232	high	4.06746829391195
TCGA-BR-A4CR	0.003	0	5.61781	4.001829	5.76777	3.697362	4.682322	3.831454	4.738578	1.12987304001904	high	10.0056948952349
TCGA-VQ-A8PF	0.208219178082192	1	7.703626	6.082461	5.041679	3.986454	4.130378	5.990016	6.73078	0.392343525916786	low	7.54875205535229
TCGA-BR-7715	2.8027397260274	0	4.675305	6.112314	5.579818	3.332586	7.432999	2.975075	8.661133	1.56832513572528	high	3.54246599092241
TCGA-D7-A74A	1.66301369863014	0	6.041135	4.318302	4.023684	4.172915	10.431375	7.975462	6.598815	0.894894274776156	low	2.6117569268022
TCGA-FP-7998	1.85753424657534	0	9.417775	6.497423	5.618101	3.180232	3.751729	3.488445	10.907558	0.460706840438681	low	7.77769093760007
TCGA-VQ-A8DV	1.1041095890411	1	4.183124	3.409091	4.427585	4.056884	4.02876	3.214225	4.94762	1.68803914033533	high	1.67588903486889
TCGA-CG-4306	0.00273972602739726	1	7.307274	5.368668	7.405415	5.754841	8.650643	7.029967	5.666318	1.00882193320133	high	12.0736075419594
TCGA-VQ-A8PH	1.06575342465753	1	4.901992	4.865784	3.814987	3.530204	4.316048	4.951295	5.45424	0.753931012824225	low	5.23978242588638
TCGA-VQ-AA6A	3.24383561643836	0	6.819003	4.465007	4.336029	3.575141	4.583488	5.568673	5.660339	0.563335173765034	low	4.49787955017703
TCGA-BR-7197	0.767123287671233	0	4.49458	3.369592	4.638465	3.491895	7.655013	4.031609	11.007333	3.06765709722993	high	3.93196000394423
TCGA-FP-7735	0.29041095890411	1	4.509094	4.825846	4.773466	3.295419	6.906912	3.427922	8.305376	1.70820563957953	high	3.57021955006815
TCGA-HU-A4GH	0.980821917808219	0	5.744234	4.076021	4.099951	3.87108	8.89792	7.235978	5.131955	0.820346281636868	low	0.894936166140853
TCGA-CG-4437	0.671232876712329	0	6.369532	5.113343	6.477533	3.915524	9.396996	8.260082	7.754872	0.899653979959235	low	2.6687317836144
TCGA-D7-6815	1.33150684931507	0	6.583177	4.24529	5.179522	3.598583	8.762125	8.148317	5.797181	0.670567279665265	low	2.43413374972159
TCGA-RD-A8NB	1.40547945205479	1	7.642581	5.72258	6.720314	4.149021	9.617252	8.657031	11.716358	0.918458182424486	low	2.82461846826308
TCGA-BR-A4IV	2.38082191780822	1	6.454861	4.522441	6.963982	3.545885	6.33234	3.910301	13.733266	2.53345546762467	high	3.94889106839148
TCGA-HF-A5NB	2.54246575342466	0	6.978552	4.650671	4.863273	3.380203	9.152732	9.981032	4.746085	0.380257342461774	low	6.2274525452472
TCGA-FP-8099	1.42191780821918	0	5.922862	4.119681	6.08753	3.624098	9.065068	6.219196	4.304238	1.0069095845997	high	5.10349385842438
TCGA-CD-8533	1.28219178082192	0	5.21012	4.199631	5.319211	3.616473	6.897952	5.878917	6.443706	1.16445329094716	high	2.27387313738027
TCGA-CG-4469	0.589041095890411	1	6.383645	4.730955	6.707985	6.310173	7.636967	6.019617	3.062547	1.19234285385659	high	11.8164259940928
TCGA-VQ-A8PE	1.84931506849315	1	5.845165	5.801815	6.075669	4.753032	5.815403	6.339943	6.648085	0.870177500785767	low	7.95292454208763
GSM2235558	1.97260273972603	1	5.081391	4.428862	4.788504	3.348965	6.145531	8.156072	11.20213	1.14450138919698	high	4.99410070827677
GSM2235559	4.84931506849315	1	5.205682	4.741575	5.57566	3.202631	12.462203	5.011465	6.510499	1.62630740288807	high	8.82931169870743
GSM2235560	0.986301369863014	1	6.433127	4.396069	5.606246	3.634571	8.333122	4.283393	12.942345	2.2888403832673	high	2.96260946702365
GSM2235561	6.98630136986301	0	5.947451	3.941774	4.734411	3.402931	9.561805	3.837745	6.077201	1.41944862942714	high	2.31219625265369
GSM2235562	1.47945205479452	1	4.704614	4.116794	4.751435	3.258907	9.579779	8.670476	5.464823	0.877859259898815	low	4.41671560143252
GSM2235563	1.15068493150685	1	5.295765	4.444168	4.906103	3.033436	9.219413	4.641867	9.101177	1.64442432415153	high	4.6577158054139
GSM2235564	6.9041095890411	0	4.835978	3.912527	4.665709	5.070153	9.664358	6.445557	4.495266	1.53145853313611	high	3.73442094507901
GSM2235565	5.34246575342466	1	5.882919	4.070711	4.566467	3.464858	7.874721	3.653944	15.23632	3.10851953278815	high	1.97630148982147
GSM2235574	0.904109589041096	1	5.178161	3.79728	8.385398	4.705753	6.339085	6.949573	9.133303	2.50102762130268	high	7.5791659469595
GSM2235575	7.06849315068493	0	4.717331	5.871676	4.782009	4.072293	4.124186	5.148779	4.31598	0.674779435416841	low	1.93644643271348
GSM2235576	0.328767123287671	1	6.20556	5.375235	5.54069	5.300679	6.856279	3.704246	5.076881	1.19407123229944	high	7.44797645516209
GSM2235577	1.56164383561644	1	6.357643	4.819824	7.206083	4.044022	10.032252	5.846804	11.313668	2.17888857417793	high	1.26856796383795
GSM2235579	1.3972602739726	1	5.851609	5.648085	8.147129	5.488654	6.143317	3.675948	8.576099	2.32014660335949	high	5.24154509584842
GSM2235582	1.06849315068493	1	6.254365	4.213038	5.030818	4.891534	6.363668	9.316824	8.007708	0.828956395723586	low	1.94262636365145
GSM2235586	6.32876712328767	0	7.218189	5.526582	5.308795	3.977414	3.444517	4.726336	8.690317	0.690353166874793	low	2.65806357383103
GSM2235588	4.19178082191781	1	5.891698	3.027846	4.763814	3.265249	7.975676	4.378346	13.984638	3.12040624291038	high	3.29036205308523
GSM2235589	6.32876712328767	0	4.772106	4.103556	7.316957	3.972661	9.112974	8.582188	5.18086	1.29363567347547	high	6.48136251629313
GSM2235595	1.23287671232877	1	5.803289	5.519056	5.374282	3.690707	6.117943	8.932693	8.237155	0.596734512091097	low	2.87437161445035
GSM2235596	6.16438356164384	0	4.92622	4.535171	5.453647	4.481685	5.322907	7.863577	6.693163	0.983565704260004	low	2.14935865092873
GSM2235599	6.57534246575342	0	6.267237	5.40999	4.69188	3.205426	8.962884	5.264143	6.726626	0.78099752167195	low	3.17795072810898
GSM2235602	6.73972602739726	0	5.800886	5.744289	4.570421	3.330671	4.45543	8.650105	8.754869	0.467769145980767	low	1.72095151488564
GSM2235606	6	0	6.006672	5.21791	5.502188	3.910234	7.461447	7.978691	8.998664	0.865209064903437	low	1.70598975129924
GSM2235609	0.657534246575342	1	6.340325	5.398451	6.044242	3.923813	7.657293	6.421636	8.580976	0.985276273672911	low	3.58502865535295
GSM2235611	0.657534246575342	1	6.056461	4.096734	4.684222	3.472313	9.402234	8.136809	7.927822	0.919936403227502	low	4.08433996394859
GSM2235613	6.82191780821918	0	4.893825	3.980178	4.696042	4.82264	5.39844	7.196383	6.301749	1.15105303687466	high	3.30356800985433
GSM2235614	6.32876712328767	0	6.673165	5.629238	6.029632	3.544373	4.704732	4.107841	5.422275	0.651740254596924	low	1.28053679604643
GSM2235615	6.32876712328767	0	5.68795	4.311553	6.149708	4.191945	8.144109	9.418368	8.108808	1.03080186532105	high	6.80249676491091
GSM2235617	5.83561643835616	0	6.832005	4.269078	5.383745	4.465149	6.059136	6.627718	5.226509	0.732408857115497	low	2.58934563668691
GSM2235628	6.08219178082192	0	6.146771	4.802993	6.87193	5.38402	8.328884	6.638866	4.558858	1.17956463568398	high	2.33538217590736
GSM2235629	2.95890410958904	1	5.78921	5.363655	6.33998	4.573701	7.242635	4.172157	7.163654	1.4846570254136	high	5.83999397174682
GSM2235630	5.75342465753425	0	5.866967	4.335556	5.408465	3.761807	4.053349	8.278031	4.955938	0.532029619472732	low	2.27305665741015
GSM2235634	6.08219178082192	0	6.223771	4.043169	6.237089	4.197713	10.023898	4.658178	6.884862	1.84005197273933	high	3.41949472475407
GSM2235635	5.91780821917808	0	5.171214	5.76304	5.023063	3.864522	7.218383	4.078025	5.445472	0.984616883559775	low	3.12040196890031
GSM2235695	9.94520547945205	0	6.361487	4.807598	4.342548	3.465929	9.960035	3.765197	4.257699	0.899225812257708	low	1.05251221735004
GSM2235697	3.20547945205479	1	3.640946	5.120322	5.176954	3.138646	9.707999	4.90033	4.938467	1.41514948275601	high	2.33395286794246
GSM2235698	1.89041095890411	1	6.177781	4.597737	4.553915	4.909299	4.860259	4.9568	4.672516	0.836031984359779	low	2.52458175960274
GSM2235699	1.89041095890411	1	6.08299	4.110443	7.54625	3.924804	8.140732	7.742131	5.312915	1.0489522905446	high	11.2585927140339
GSM2235702	1.47945205479452	1	6.727812	5.135016	7.299224	3.385242	8.822604	4.075431	7.548509	1.33417499220584	high	4.43833871890638
GSM2235703	3.53424657534247	1	6.359769	4.721453	4.993856	3.596948	5.442087	6.513448	11.496302	1.06379602406213	high	2.88778560889115
GSM2235704	8.95890410958904	0	6.231208	4.334844	4.03517	3.638321	5.156916	8.920623	11.019345	0.733671123328025	low	1.40220496705765
GSM2235706	0.164383561643836	1	5.214082	3.825322	6.55252	4.530116	6.980505	4.251549	7.968098	2.52326753113216	high	7.38406592834562
GSM2235708	8.95890410958904	0	7.384942	5.567144	4.284443	5.193832	5.814281	7.561783	5.449624	0.439399029237254	low	2.33311481513444
GSM2235711	1.56164383561644	1	6.765172	5.125285	4.81722	4.442347	4.943821	6.85117	5.528246	0.53001470548012	low	2.27305665741015
GSM2235713	9.53424657534247	1	6.423627	4.659414	4.256358	3.438169	6.533198	7.994075	11.438593	0.835938597751174	low	1.66124686867219
GSM2235714	3.78082191780822	1	6.045731	3.774327	4.209884	4.336337	5.055581	7.265978	5.036289	0.69031337655385	low	1.50361350253941
GSM2235715	9.6986301369863	0	7.985137	6.550434	6.201193	3.929606	5.591886	5.007137	3.982674	0.363205754381031	low	1.89377904834366
GSM2235716	8.54794520547945	1	4.997347	8.580927	6.679292	3.738846	5.396851	4.01514	8.911657	0.816996152911286	low	1.37965160751483
GSM2235717	0.246575342465753	1	6.229956	3.975202	5.747611	3.924402	4.313955	7.755589	12.437452	1.30112637596214	high	4.94822332786602
GSM2235718	9.78082191780822	0	5.768048	4.695329	4.298396	4.158877	5.294096	9.203979	8.160939	0.628233531305669	low	1.38490218836399
GSM2235720	9.78082191780822	0	4.982419	4.819005	6.181079	3.577982	9.001065	4.784063	4.990566	1.35564740226364	high	0.998083741637719
GSM2235721	9.78082191780822	0	5.987927	5.066731	6.178013	4.030672	8.763249	10.03184	4.889039	0.559315376404998	low	0.89252256966209
GSM2235727	9.6986301369863	0	5.830493	4.828183	4.748937	3.972231	6.559969	6.099773	6.755415	0.869395618808016	low	6.65113217721491
GSM2235728	2.87671232876712	1	5.794013	5.395617	6.142172	5.021943	7.743988	8.238431	6.561813	0.906307481817488	low	0.999022903078985
GSM2235732	9.6986301369863	0	6.040125	4.584797	6.98283	6.075382	6.740671	7.157831	7.852153	1.70042347157328	high	3.86312138856767
GSM2235733	11.8356164383562	0	6.467507	5.43424	7.580964	4.713825	9.361044	5.522339	5.826697	1.2864961087745	high	4.97516656999755
GSM2235735	11.9178082191781	0	5.448141	4.321104	7.542146	3.626525	9.174232	5.171373	4.658127	1.51773024187609	high	4.60024102270213
GSM2235737	3.6986301369863	1	5.772784	5.064021	4.47449	6.411302	5.409892	9.511069	6.259207	0.736261084826892	low	2.39448694884636
GSM2235739	1.15068493150685	1	5.703836	4.495279	5.384157	4.613184	10.456303	8.209127	4.50145	0.939246728668142	low	3.52736630060809
GSM2235742	0.246575342465753	1	5.779214	5.806858	5.170236	3.118834	10.338149	3.682901	4.49394	0.895894521297782	low	3.19004514900604
GSM2235747	0.986301369863014	1	6.669033	4.610663	7.252612	5.97379	7.172977	10.04933	8.923362	1.17988598074372	high	3.89530710391713
GSM2235749	3.20547945205479	1	4.118665	4.139093	4.98819	3.578081	9.071978	4.955254	4.501266	1.53772248298397	high	10.411338267928
GSM2235750	0.575342465753425	1	5.630676	3.954458	7.993518	5.200038	9.27942	9.051332	7.490169	1.83044782870236	high	4.74029745746143
GSM2235755	7.15068493150685	1	6.292731	4.517591	4.913931	3.47844	7.903797	5.686474	12.337302	1.56447323060949	high	3.24571391255496
GSM2235756	11.5068493150685	0	5.975415	5.111503	5.757059	4.321472	6.276351	6.41647	5.034312	0.760707892308583	low	1.86786880457869
GSM2235759	0.986301369863014	1	5.379196	4.839131	5.863423	4.838495	6.343591	6.587852	6.965613	1.2211954009686	high	4.73975733348903
GSM2235761	11.013698630137	0	6.297007	4.485272	4.707295	3.65886	4.154355	7.583387	12.31467	0.959315740544255	low	1.81999420911006
GSM2235762	3.20547945205479	1	7.548518	4.942688	5.418904	4.761462	4.953549	6.69445	7.236224	0.64460657546014	low	3.44964481489143
GSM2235764	0.73972602739726	1	4.238679	4.671729	6.579293	3.992986	10.566948	7.860441	5.078415	1.41156382535603	high	5.26089348816234
GSM2235765	11.3424657534247	0	5.838824	5.202805	8.754796	4.195789	8.552903	4.868772	4.81131	1.50240388202212	high	4.49939264299874
GSM2235767	1.47945205479452	1	6.321345	4.902453	5.025731	3.057657	6.232606	4.111326	14.57051	1.81343894018431	high	4.61774829575844
GSM2235768	11.8356164383562	0	8.024425	6.502301	9.101362	4.866305	4.183279	3.530744	7.383737	0.949558077093309	low	1.38490218836399
GSM2235772	4.93150684931507	1	6.509304	4.927697	5.965988	3.783072	8.338797	5.10596	10.313405	1.49606345579279	high	5.54257029884162
GSM2235773	1.3972602739726	1	6.978944	4.755412	5.687402	4.906585	8.056203	4.522107	9.654277	1.67591119531094	high	2.53475328933734
GSM2235776	1.64383561643836	1	6.177365	4.692064	5.075387	5.530044	8.08566	4.037193	9.591631	2.24322826311623	high	5.25827284320739
GSM2235777	9.45205479452055	1	7.135559	5.554767	5.076139	5.341064	7.890685	4.235534	9.357346	1.36847483754388	high	2.31245974138045
GSM2235778	1.89041095890411	1	7.172079	3.512178	6.463755	4.419011	9.803338	7.238121	8.37321	1.48071865052213	high	9.38000684064107
GSM2235779	4.02739726027397	1	8.925357	4.908023	5.408465	3.221691	4.388349	4.100436	7.624143	0.499838251125575	low	1.8439009043516
GSM2235780	0.003	1	7.731601	4.386776	5.317651	4.515459	5.658378	4.511105	5.206225	0.752099812382822	low	7.38242392976253
GSM2235788	9.61643835616438	0	9.119701	6.471874	5.784051	5.287299	3.649657	4.980265	3.930754	0.313439799074438	low	1.12793995763925
GSM2235796	3.61643835616438	1	6.451501	3.663289	7.762518	4.913945	6.266075	9.243793	12.095872	1.87596379611924	high	9.62784313123842
GSM2235797	9.45205479452055	0	8.158858	4.556183	5.190837	3.892924	4.458738	9.124679	5.862196	0.312425934209973	low	2.35186809843666
GSM2235799	0.986301369863014	1	6.735483	4.168239	5.292246	4.848395	4.618466	3.590365	5.776101	1.15172795134568	high	9.62784313123842
GSM2235801	9.28767123287671	0	6.351346	4.537047	5.522929	4.724648	9.302117	6.929417	9.168839	1.45002042493937	high	2.06594113533935
GSM2235802	8.71232876712329	0	7.499182	6.252608	5.524166	4.578247	4.98733	3.979385	4.417417	0.514322274737576	low	0.605207500489689
GSM2235803	8.79452054794521	0	7.423706	5.409533	5.351215	4.283111	4.436998	9.916652	6.515112	0.32028247023614	low	1.17909405235244
GSM2235804	9.36986301369863	0	6.416447	4.63515	5.099584	3.636872	8.184672	3.237272	11.334588	1.98385726928782	high	3.46441180078408
GSM2235805	0.410958904109589	1	6.812297	4.753776	6.366083	4.262219	9.149068	6.981501	11.757235	1.60574535855832	high	3.16216397458206
GSM2235806	8.3013698630137	1	7.290256	3.999884	5.139694	4.15677	8.919963	5.340693	4.311687	0.84701628396018	low	1.49668626560145
GSM2235810	0.575342465753425	1	7.498095	4.563774	6.432262	4.529762	8.826748	9.276568	4.408211	0.542735599486963	low	1.70618415913418
GSM2235812	2.79452054794521	1	6.802929	4.118587	6.011503	3.752366	7.567264	4.663547	8.067852	1.35164300696902	high	11.2585927140339
GSM2235813	2.13698630136986	1	6.061749	5.48649	4.416194	4.935209	3.281116	6.953198	6.28069	0.565323302102054	low	1.88544451985133
GSM2235814	9.28767123287671	0	6.550652	5.041252	6.405972	3.770475	8.661459	3.794018	8.524617	1.5453803421372	high	10.6864241500937
GSM2235815	9.28767123287671	0	5.398441	4.959021	6.549234	6.101733	6.186591	9.606666	7.168594	1.12463949679302	high	6.228837655118
GSM2235817	4.52054794520548	1	5.816884	4.042044	6.059941	3.670757	5.177425	7.778423	4.997071	0.705551478720485	low	2.07347717327838
GSM2235820	1.97260273972603	1	5.905102	4.531381	4.81831	3.673759	8.873151	7.342435	11.23354	1.34842506687166	high	5.40051090459346
GSM2235822	9.20547945205479	0	4.537955	6.718687	5.563002	3.570655	6.670653	3.834792	3.997405	0.793339110448547	low	1.74462497691973
GSM2235825	1.89041095890411	1	5.325834	4.038434	7.301981	4.107158	8.397136	6.468892	11.918411	2.89314730485443	high	3.94692398020022
GSM2235827	3.53424657534247	1	6.060929	4.313298	5.130309	3.715556	7.646139	5.777488	14.510713	2.22190283482206	high	3.94889106839148
GSM2235828	8.79452054794521	0	7.472673	7.336441	7.711657	3.986142	3.534474	8.321887	4.465009	0.245242349815356	low	1.75126454769462
GSM2235829	8.95890410958904	0	7.890429	5.142137	6.212865	4.142664	9.075699	9.195504	5.176901	0.439825250444757	low	1.38405459615881
GSM2235830	8.05479452054795	0	7.019258	3.187121	6.720083	4.410948	8.136752	6.258486	6.66435	1.44748197018219	high	8.19594372144764
GSM2235837	9.28767123287671	0	6.0544	4.934086	4.851033	3.418957	4.866991	5.495708	4.441834	0.564007981174079	low	0.951475101797965
GSM2235838	0.328767123287671	1	5.242351	4.527595	5.781445	3.443907	10.447804	4.774104	11.197788	2.58393084129364	high	10.411338267928
GSM2235840	7.56164383561644	1	5.30249	6.115431	7.014559	6.332739	4.409746	4.233538	4.496414	1.33872735067361	high	3.05309150488142
GSM2235843	1.06849315068493	1	6.224202	4.137888	6.113891	5.720589	8.906345	5.398656	7.568188	2.1484058194013	high	2.68149164424212
GSM2235845	2.54794520547945	1	6.753009	5.653807	6.091316	3.697635	3.863377	8.800617	10.850458	0.580701564560991	low	2.39448694884636
GSM2235848	3.28767123287671	1	6.281429	3.934976	6.457304	3.365808	7.151454	4.020965	13.717424	2.83189768407598	high	4.49887996845679
GSM2235849	0.0821917808219178	1	5.58371	3.986505	8.315606	3.364508	10.650396	9.126719	7.128804	1.40306485856755	high	4.79897521392278
GSM2235852	3.94520547945205	1	6.103924	5.084321	4.983163	3.959106	6.792181	6.040854	9.999487	1.11943422338087	high	11.5560645499288
GSM2235854	9.12328767123288	0	6.518976	5.428671	5.53135	4.062584	8.489911	4.462206	7.658408	1.1331029148892	high	9.01454588713013
GSM2235862	6.98630136986301	1	6.18226	6.392607	7.937525	4.212237	4.180459	3.907141	4.424408	0.786695346168219	low	1.99395397142014
GSM2235864	0.986301369863014	1	6.055622	4.043169	4.76274	4.068135	9.344924	8.068996	9.789258	1.2731475473455	high	3.12314384219724
GSM2235865	2.71232876712329	1	5.203878	3.998286	5.14964	3.528456	9.499911	6.541856	6.640239	1.31493397858177	high	2.40620974860457
GSM2235878	10.2739726027397	0	5.705792	5.081257	6.257319	7.00424	5.197187	6.258976	5.459648	1.43431016120366	high	6.0961563414356
GSM2235879	0.493150684931507	1	5.995781	5.115918	8.635543	4.755876	5.89315	3.619226	9.715741	2.5765281598819	high	3.78107829005583
GSM2235880	1.3972602739726	1	6.142749	4.441241	5.634497	3.924989	8.730665	8.907489	8.096292	0.900729673386313	low	3.06575558699341
GSM2235882	1.06849315068493	1	6.445131	4.891842	5.985652	4.211368	8.505493	4.572168	7.235277	1.33408689444145	high	3.20566279959272
GSM2235884	10.3561643835616	0	6.338218	5.827967	5.197552	3.506012	7.666724	8.592038	5.752294	0.427659821527378	low	1.12343103689831
GSM2235889	7.64383561643836	1	5.414813	5.083421	5.296688	8.236626	9.419065	7.134112	6.197937	2.21982303660825	high	4.27073075846864
GSM2235899	2.79452054794521	1	5.554234	4.587081	6.87888	4.134615	9.772617	3.900751	6.190118	2.03460406408965	high	2.67077242713354
GSM2235900	10.4383561643836	0	6.454506	5.193076	5.345909	5.976059	9.18453	6.812542	4.230894	0.950205782379533	low	1.38490218836399
GSM2235901	4.76712328767123	1	4.823923	4.659795	6.2637	4.320857	9.026941	3.597488	4.514573	1.88865217413734	high	3.58892158003734
GSM2235902	2.79452054794521	1	6.294833	4.046517	5.029255	2.83604	7.287074	4.79777	13.838057	1.93359832497756	high	1.85385164655314
GSM2235905	0.164383561643836	1	6.151281	5.025166	5.504188	3.204065	3.825873	3.866047	11.759101	1.32340347022174	high	3.94934106837679
GSM2235906	9.86301369863014	1	6.494705	4.684476	7.167891	6.029135	9.059274	8.349126	5.813587	1.2598859076318	high	3.99868359600511
GSM2235908	10.1095890410959	0	5.25002	3.833373	5.401387	3.288454	8.165304	7.265978	6.11609	1.04814247034428	high	1.26375844103356
GSM2235909	1.47945205479452	1	5.951879	5.004186	6.20073	3.537344	4.375891	9.165216	8.000178	0.583803470491999	low	3.27433175668123
GSM2235921	11.4246575342466	0	4.984098	3.949406	4.581616	3.584146	3.964833	9.589825	6.223806	0.581720874366755	low	2.05587608832677
GSM2235924	11.0958904109589	0	6.69032	4.647913	5.738109	3.596367	10.69388	9.061994	9.52107	0.938559214323335	low	2.58934563668691
GSM2235926	11.5068493150685	0	7.025622	6.646042	6.8565	3.811894	4.482206	3.937176	7.044058	0.663416039673073	low	2.15729269206374
GSM2235927	0.003	1	5.469782	3.798562	4.650791	3.670996	9.824659	5.785361	7.557527	1.55049227044485	high	4.16079522515229
GSM2235931	10.8493150684932	0	6.674937	5.390991	5.27313	3.950868	6.721129	3.792976	4.848994	0.767534395919291	low	1.01276549289785
GSM2235932	4.84931506849315	0	7.503523	5.452506	5.830642	4.655867	11.217023	6.490204	4.104065	0.696274327166284	low	3.40283530761233
GSM2235934	3.86301369863014	0	7.465558	7.181682	9.087551	3.778663	4.677466	6.52058	6.936186	0.5012585949013	low	3.27433175668123
GSM2235935	1.56164383561644	1	6.162937	3.835984	6.080285	3.70695	7.462007	9.419542	9.7295	1.04372100627116	high	6.31452173771387
GSM2235937	3.04109589041096	0	6.215904	3.962408	6.275854	7.032416	7.309873	9.723071	4.700286	1.13945565070253	high	3.99822797378148
GSM2235938	7.56164383561644	0	6.236589	4.386776	5.16027	4.858664	4.428108	4.136668	3.906963	0.922046404761296	low	0.537857772460257
GSM2235939	3.6986301369863	0	5.772784	3.759096	4.94295	3.171151	5.815925	7.390732	7.512759	0.845691108510096	low	0.660443273340067
GSM2235942	3.45205479452055	0	6.790302	4.725867	4.467014	3.727831	8.918327	9.16628	5.1977	0.453810595447738	low	0.726415755473606
GSM2235943	10.4383561643836	0	5.764477	5.88573	6.490724	4.473717	4.641962	6.535726	6.634543	0.777122795331358	low	2.27305665741015
GSM2235944	10.3561643835616	0	5.958456	4.594635	4.276553	3.341188	6.521262	7.001814	12.834356	1.2001467202765	high	2.21533995648238
GSM2235945	3.04109589041096	1	5.199108	5.067155	6.917558	4.911197	7.485896	5.635325	9.063641	2.08940924390064	high	3.00146086840921
GSM2235946	10.7671232876712	0	5.4311	5.149776	6.280402	3.56539	7.705072	3.866548	4.79281	1.1667541313729	high	4.86499006474611
GSM2235947	10.6027397260274	0	8.050513	5.990279	6.972643	3.604509	9.601491	6.153453	4.505995	0.499932993466119	low	2.10199998912507
GSM2235948	10.8493150684932	0	6.309152	5.352097	8.245551	4.152499	4.002043	3.479706	12.429408	2.26338578732152	high	1.95310988480651
GSM2235951	0.410958904109589	1	6.264305	4.733459	5.715502	3.449062	7.951957	3.463851	15.065917	2.87120569995711	high	3.16216397458206
GSM2235952	0.0821917808219178	1	5.562684	5.584662	8.291552	4.586302	10.654177	3.893026	4.749628	1.94803374631397	high	2.77558884957309
GSM2235953	0.821917808219178	1	5.235115	3.794151	5.053704	3.526143	11.217023	4.641867	10.57871	2.85861449028787	high	2.92419839976906
GSM2235957	12.1643835616438	0	6.334417	5.478983	6.220891	3.650275	7.612404	9.15157	8.584059	0.658311120045262	low	3.21765561023698
GSM2235959	11.8356164383562	0	5.338847	4.853823	6.201193	4.362507	9.462194	3.62633	4.369606	1.64122886391654	high	5.66744599516125
GSM2235960	11.6712328767123	0	7.87686	4.155685	6.85852	6.314741	10.911701	10.986684	4.487683	0.761504407597318	low	2.33311481513444
GSM2235962	2.21917808219178	1	6.821082	5.465952	8.0071	4.513806	10.971321	4.245336	9.320664	2.22667191240191	high	4.05368961068802
GSM2235963	2.21917808219178	1	6.542379	3.795199	4.995786	4.013536	9.33891	4.682309	4.428354	1.12672055947207	high	4.43783300103504
GSM2235965	5.17808219178082	1	4.651972	5.772554	4.986584	3.367577	7.504843	3.446705	4.543679	1.00513704025851	low	1.88659916222077
GSM2235966	2.71232876712329	0	5.734037	4.182334	4.024088	3.336555	4.92478	4.23244	7.355972	0.999152177050177	low	2.96342686216218
GSM2235967	0.821917808219178	1	4.708703	4.066131	4.383939	3.328891	7.198391	3.615904	4.800525	1.31208595554422	high	5.68901476168447
GSM2235969	5.26027397260274	0	7.962977	5.750925	5.01065	3.170096	6.431039	7.81231	4.274408	0.247089268663062	low	1.6897872103343
GSM2235970	1.47945205479452	1	5.520955	4.711272	6.304659	3.98897	9.917685	3.567381	4.283274	1.58131400859895	high	5.46736111103522
GSM2235973	5.0958904109589	0	4.795639	4.018249	4.497884	3.490981	8.249452	4.671332	4.549912	1.24687389247106	high	2.55541848951121
GSM2235975	5.01369863013699	0	6.578353	6.384504	5.133839	3.506347	3.968582	7.07746	4.166574	0.287422848275433	low	4.84546769493195
GSM2235977	0.575342465753425	1	5.343266	3.597821	5.299181	3.536987	11.694747	5.54864	13.076194	3.53764914033114	high	7.5791659469595
GSM2235979	3.45205479452055	0	5.240175	4.380036	4.87552	4.604638	8.274749	8.837659	7.783466	1.09396354618646	high	1.93433990466676
GSM2235980	0.493150684931507	1	5.816462	4.903735	7.604922	9.135643	10.288371	3.698372	6.290132	5.56297756244784	high	4.27073075846864
GSM2235981	2.95890410958904	0	6.381645	5.340645	5.437111	3.839468	6.317983	3.826181	4.357704	0.761155817513303	low	2.52297915817355
GSM2235982	3.04109589041096	0	6.776818	5.413641	6.390378	6.000954	10.600793	8.557702	10.00035	1.49353666584659	high	4.36645396186836
GSM2235983	3.12328767123288	0	6.902897	6.182357	6.650065	5.276572	4.348806	3.84863	8.952359	1.18281088646704	high	2.52543103235353
GSM2235986	2.87671232876712	0	5.673875	4.353229	4.601323	4.424481	7.40078	9.038462	8.157593	0.891657714527697	low	3.49536107606616
GSM2235995	0.821917808219178	1	7.091495	4.24331	5.717241	3.619993	9.250353	3.855174	6.939526	1.29740677386305	high	4.30720393194365
GSM2235999	7.80821917808219	1	7.191116	4.598563	6.266421	5.353747	10.288371	6.940197	4.784426	1.02662869030702	high	3.65213724687253
GSM2236001	10.1917808219178	0	6.147946	4.519494	5.537708	3.637314	8.401452	4.735793	4.284044	0.951528551160024	low	1.86786880457869
GSM2236002	10.6027397260274	0	5.069463	3.796665	5.045506	3.816146	4.355267	8.847729	6.581789	0.765262806471494	low	2.07347717327838
GSM2236003	10.3561643835616	0	5.87577	4.168541	4.543463	3.514667	8.401452	4.11309	14.493993	2.78779084528358	high	3.20566279959272
GSM2236006	1.97260273972603	1	4.432411	5.899342	4.635836	3.24384	6.474158	3.314495	9.971849	1.54773749170108	high	2.28392469829966
GSM2236009	2.21917808219178	1	5.738443	4.893156	4.024498	3.316364	6.586388	4.730009	12.630793	1.50070115255666	high	4.27073075846864
GSM2236011	2.13698630136986	1	5.746363	6.073397	5.22995	3.317187	4.45543	4.276761	11.638477	1.10872276568074	high	6.12865172048642
GSM2236012	0.246575342465753	1	5.318401	4.456286	6.912474	4.604976	9.79591	3.905446	4.984512	2.15506294203075	high	4.51938501450764
GSM2236015	9.04109589041096	0	6.551087	4.543108	4.093173	3.834164	8.431011	8.425552	13.696029	1.18947229500947	high	6.48136251629313
GSM2236016	1.64383561643836	1	7.003077	4.25729	5.370978	4.675513	10.174454	5.9779	4.769798	1.01694609796664	high	4.61774829575844
GSM2236017	1.3972602739726	1	6.835706	4.154402	4.337121	4.220412	8.451623	4.539863	11.757235	1.84957416280774	high	5.68901476168447
GSM2236018	9.53424657534247	0	6.964715	4.02071	5.28535	5.38981	4.870868	8.376817	4.76456	0.625071201917384	low	1.61929030929163
GSM2236021	4.19178082191781	1	6.172413	3.904519	5.36891	3.419608	7.260513	3.833349	13.696029	2.66433296073974	high	4.40304871752929
GSM2236022	8.54794520547945	0	6.260575	4.512292	4.686332	3.709048	7.929363	5.079177	5.749872	0.910514123636489	low	4.15939599865944
GSM2236023	8.87671232876712	0	7.848058	6.015931	5.213359	3.746067	8.283163	5.952162	4.513642	0.404836956296054	low	1.08399350648785
GSM2236024	8.46575342465753	0	6.778181	5.746663	5.038128	5.906746	7.792776	5.737499	6.286625	0.95254016393727	low	1.69971550167492
GSM2236028	7.80821917808219	1	7.787653	5.455292	7.508898	4.002688	8.215295	5.809255	6.4964	0.792401863274848	low	2.09274907951365
GSM2236029	11.3424657534247	0	6.555862	5.226089	3.817845	3.889183	5.104374	5.322018	6.481732	0.583674552008935	low	0.96515431938878
GSM2236030	11.3424657534247	0	6.857267	5.21748	6.190007	4.716709	9.932313	8.180435	7.162201	0.884321971626254	low	1.8439009043516
GSM2236032	11.013698630137	0	8.107443	5.109725	6.219991	4.622699	5.70501	7.576694	7.36097	0.562261868693064	low	1.12343103689831
GSM2236034	10.027397260274	0	7.858247	5.996194	5.508731	3.634571	4.966323	4.172663	5.806116	0.467361450510013	low	1.49668626560145
GSM2236037	3.36986301369863	0	6.071846	4.159758	5.436291	4.791985	10.307633	4.977157	10.689633	2.68525664855678	high	3.41949472475407
GSM2236038	3.28767123287671	0	6.383708	4.423496	5.40804	3.786803	8.156759	8.71068	6.99239	0.719636413389868	low	3.44964481489143
GSM2236043	3.28767123287671	0	6.204338	4.74649	5.235977	4.960648	4.852092	6.201014	6.077623	0.862040335428607	low	1.45352040290629
GSM2236045	13.2328767123288	0	7.275414	6.56756	4.764536	3.559201	9.270641	9.750602	8.457138	0.357635928572071	low	2.15753852859428
GSM2236046	2.87671232876712	1	5.756972	4.252716	5.09803	3.551709	9.885149	6.323684	4.499292	0.94365534364506	low	2.21454449403035
GSM2236047	4.02739726027397	1	6.037313	5.139482	3.559054	3.204011	6.773611	7.281697	6.267566	0.481279015509632	low	1.91722118605495
GSM2236049	2.71232876712329	1	6.307875	6.180421	3.548231	2.971363	4.803793	4.173204	4.983592	0.395885945040373	low	1.10886543667509
GSM2236054	6.49315068493151	1	5.645446	5.462772	5.570979	4.299202	7.990944	7.882722	11.623022	1.30877843303787	high	1.97630148982147
GSM2236055	10.9315068493151	0	6.101864	3.807372	4.041857	3.408384	4.117782	9.148424	4.186832	0.374736520012153	low	1.49668626560145
GSM2236056	10.5205479452055	0	6.149148	4.374703	3.753367	4.31457	8.691624	10.830763	6.009759	0.49773515619184	low	1.45815913473752
GSM2236058	11.1780821917808	0	5.845182	4.849998	6.550137	3.606981	6.185687	7.500875	9.760001	1.09046065521507	high	2.8250630767208
GSM2236059	11.2602739726027	0	5.792413	4.250135	6.738276	4.950826	4.927627	7.066789	5.352539	1.05204057565353	high	3.34484233713478
GSM2236061	10.6027397260274	0	6.571784	5.977243	6.059941	4.616678	5.340152	8.792556	5.121689	0.422867485264009	low	1.52239944417039
GSM2236063	10.7671232876712	0	6.248148	4.751785	7.094769	4.237666	4.291177	7.723228	4.554061	0.631108118463522	low	0.90367362468367
GSM2236064	6.32876712328767	1	5.413264	4.653478	5.730456	4.958207	6.211486	9.397432	4.262263	0.672943659334423	low	2.21318914152462
GSM2236069	9.45205479452055	0	6.903368	4.233979	3.678836	3.440231	8.263671	9.105171	4.171769	0.369837502301111	low	2.51341378513707
GSM2236070	10.1917808219178	0	9.306837	5.599401	5.95818	3.958287	3.979265	3.508171	4.590191	0.379861310065558	low	2.64798605513413
GSM2236071	9.36986301369863	0	8.512643	5.562881	5.191615	3.625558	3.815775	4.839804	5.114674	0.34013270169366	low	1.43925369032585
GSM2236073	1.80821917808219	1	5.45418	4.465962	4.450581	3.742383	6.313131	3.580355	9.399444	1.6608911539082	high	5.54257029884162
GSM2236074	11.7534246575342	0	4.804585	8.762672	5.05332	3.548129	4.022903	3.312551	4.257986	0.40855698241149	low	1.54334161780547
GSM2236075	3.20547945205479	1	6.150839	5.256559	5.02801	6.509779	7.532413	7.565411	10.997932	1.68017097606972	high	2.40620974860457
GSM2236076	2.87671232876712	0	8.313693	6.582669	4.308418	7.286488	4.529819	4.187635	7.392116	0.742242820863093	low	2.14935865092873
GSM2236078	11.6712328767123	0	6.138183	4.592663	4.682805	3.173766	5.075587	5.628046	6.784215	0.700528858467069	low	1.70513993492394
GSM2236080	1.15068493150685	1	5.490501	6.793364	7.975965	9.330217	4.340777	7.641659	8.856738	2.19190095421515	high	3.28834827532397
GSM2236082	10.7671232876712	0	6.935982	5.070279	3.934912	3.562416	7.000746	5.671861	6.326213	0.568681791054077	low	1.19836886923567
GSM2236084	10.5205479452055	0	7.049449	4.53175	6.329585	5.636599	7.77885	8.497994	5.240936	0.822678441600409	low	2.47902584325331
GSM2236085	12.4931506849315	0	7.874507	4.788534	5.445849	4.775967	6.155215	8.430071	6.493177	0.505253004460944	low	1.49668626560145
GSM2236087	12.7397260273973	0	7.588363	4.762874	6.366083	4.426449	10.966664	8.2945	4.959052	0.687906010174438	low	2.44871443962909
GSM2236088	2.79452054794521	1	7.229354	3.792902	5.734707	5.655151	8.330264	8.042766	6.621864	1.09811311597505	high	2.7024856961599
GSM2236089	11.8356164383562	0	7.681089	4.58169	6.431812	5.118731	5.724541	7.55447	6.740034	0.738795231165904	low	1.81888033051409
GSM2236094	3.04109589041096	1	7.234969	4.300307	6.418517	5.960343	7.222563	8.458105	6.956656	1.02540898567568	high	3.46441180078408
GSM2236095	12.3287671232877	0	7.275414	4.518344	5.699307	5.270791	7.232622	8.996671	8.493357	0.843388022640387	low	1.34842678706175
TCGA-BR-8588	1.06575342465753	0	6.420264	4.964497	6.467117	3.29706	4.065982	7.465725	10.286005	0.80079956186045	low	1.26253149139542
TCGA-HU-A4GY	0.0219178082191781	0	6.715175	6.356443	5.119251	3.338116	6.521474	5.166015	4.207213	0.415697725961132	low	2.55450091500907
TCGA-BR-8365	1.46027397260274	1	6.666611	4.767172	5.329184	3.437663	7.287472	3.864526	12.913207	1.82849593010446	high	3.40444551601046
TCGA-D7-5578	1.05479452054795	0	5.087773	4.799975	5.135233	4.573843	4.371491	7.825476	7.973018	0.93699710138514	low	5.08174031809944
TCGA-BR-8682	2.71506849315068	0	6.227348	4.795224	4.472936	3.213071	3.973972	8.549334	11.733283	0.667604629115267	low	1.38405459615881
TCGA-CG-4465	0.750684931506849	1	6.773792	4.640363	7.104717	5.32106	4.245661	10.390377	4.259724	0.490539563345985	low	5.32543788871009
TCGA-CG-5720	0.0821917808219178	1	5.74982	4.96811	5.28211	5.417666	5.078677	10.000144	5.737072	0.598536967033592	low	1.66791432774707
TCGA-D7-6524	1.48767123287671	0	6.766586	4.36904	7.376748	7.92607	9.738915	6.854618	9.366968	3.40457707502966	high	2.23406340427967
TCGA-CD-A486	0.526027397260274	1	5.243232	4.271362	6.615328	3.568329	8.804794	3.063409	3.404464	1.60367549007204	high	3.83074497905534
TCGA-CG-5716	0.003	0	6.076245	4.478797	4.313898	4.027784	8.710493	5.983326	7.091097	1.04003055281384	high	10.9190114912621
TCGA-IN-A7NT	0.884931506849315	0	5.033792	4.803609	8.534544	8.027578	9.116708	3.243808	2.926132	4.26185766012894	high	4.30769476384368
TCGA-BR-8296	1.2986301369863	1	6.712765	5.425275	5.732183	4.245539	5.651627	4.516531	7.835914	0.959459984060224	low	2.42440334157708
TCGA-VQ-A91K	5.1013698630137	0	7.563616	5.05938	5.674952	3.22834	9.706675	10.494373	11.185019	0.600615163247284	low	2.51341378513707
TCGA-IN-A6RL	1.11232876712329	1	6.050589	4.625542	4.289826	3.336979	9.427285	7.115057	7.788115	0.858165873089847	low	2.73924437460575
TCGA-BR-8286	2.45205479452055	0	6.730867	4.857295	5.249569	4.397422	9.521525	6.885758	7.026596	0.935634524353583	low	1.27504643162629
TCGA-VQ-A8E7	3.11780821917808	0	5.12092	4.140665	5.140941	5.224566	9.167852	7.900924	6.186911	1.41391712517832	high	3.5446353898532
TCGA-BR-8676	0.627397260273973	0	6.112791	3.81613	4.372723	3.250477	2.95966	3.028351	8.998867	1.2276887572631	high	8.86955403552209
TCGA-BR-6457	1.13972602739726	0	5.580585	4.104649	5.737923	3.190022	9.160697	4.285344	12.61974	2.79948754111925	high	3.93196000394423
TCGA-D7-A747	0.698630136986301	1	6.030416	5.041466	4.972429	3.565089	3.687219	6.443345	13.487974	1.14627549509694	high	3.36449485255709
TCGA-BR-8367	2.19452054794521	1	6.940417	4.32126	4.244855	3.20756	6.891879	8.38933	11.881656	0.783330637555948	low	4.36548299122859
TCGA-D7-A6F2	1.3041095890411	0	5.761526	4.951675	4.451418	3.554699	4.546116	5.771736	7.823137	0.770049205284963	low	1.31898873048126
TCGA-BR-6454	0.003	0	5.867147	5.479428	6.158244	3.595103	8.782234	5.923293	6.877798	0.993052369066645	low	1.61234752254198
TCGA-CG-4466	1.58082191780822	0	4.744177	4.262752	5.783785	5.859246	7.970387	5.362254	2.518979	1.6251103844647	high	3.34279521617825
TCGA-CD-8524	1.06301369863014	0	5.745652	4.44998	6.303417	4.194244	10.918117	3.210219	6.853202	2.39891067100723	high	2.69223975983269
TCGA-BR-7723	2.39452054794521	1	5.514448	5.74814	5.067187	3.139133	4.07854	3.136233	3.411361	0.596651220517867	low	4.84546769493195
TCGA-IN-A6RN	1.62739726027397	0	6.384377	4.011648	4.023872	4.565111	7.592268	4.002715	6.967607	1.36622989818794	high	2.26922279842919
TCGA-VQ-A928	0.476712328767123	1	5.681728	4.933963	7.261093	5.608783	6.621049	3.020919	8.329847	2.84461720949631	high	6.83350126167527
TCGA-BR-7958	2.46301369863014	0	7.731886	6.451804	6.316728	3.950474	4.70538	4.353028	8.80745	0.655826190879728	low	1.70513993492394
TCGA-CG-4305	1.32876712328767	0	7.649121	5.679537	6.910681	3.370249	8.053825	7.691267	7.202133	0.531457572129515	low	1.85243518354433
TCGA-CD-A48C	0.967123287671233	1	5.612868	4.528048	6.475763	5.077503	10.176289	4.429439	5.952801	2.18583727099416	high	5.03732562126342
TCGA-IN-AB1V	1.31232876712329	0	6.628699	4.050226	3.350524	5.926052	9.895817	4.703446	9.993802	2.22682596286401	high	1.19797549538142
TCGA-VQ-A91V	3.55342465753425	0	6.919883	3.800673	4.071007	4.051227	9.366529	8.30976	5.934386	0.680604405643293	low	2.86314773391902
TCGA-VQ-A8PM	0.156164383561644	1	6.141148	4.917129	5.001359	3.769954	7.151895	4.618995	8.131677	1.14098206678216	high	8.23329928652535
TCGA-BR-A4J9	0.0383561643835616	0	6.225544	4.379267	4.154809	3.191479	5.546383	4.088873	13.719267	1.68917168335251	high	2.72927429287431
TCGA-IN-A6RS	1.04931506849315	0	6.057717	5.624685	5.850741	7.022184	4.89376	7.766149	4.062482	0.792513705321595	low	0.918581954838658
TCGA-CD-8527	0.597260273972603	1	4.987266	3.651878	5.355198	3.569103	9.098527	5.143627	9.053942	2.26799539244088	high	3.09312947979621
TCGA-D7-A6F0	1.85753424657534	0	5.080867	5.867844	4.82247	3.449637	3.993586	3.590007	5.237257	0.737743502897692	low	1.7333728486581
TCGA-FP-A8CX	0.0191780821917808	0	6.155914	4.961844	4.429372	3.889394	5.904909	7.641713	7.695128	0.640510861303164	low	4.99242125095171
TCGA-BR-6453	1.32876712328767	0	5.169767	5.385991	5.287821	3.856294	5.683184	8.6606	6.923284	0.635458478157168	low	1.25272361277616
TCGA-HU-A4GP	0.747945205479452	0	7.311114	3.950267	4.178364	3.853722	8.998203	8.382589	7.224772	0.647182863663783	low	1.30188766960959
TCGA-HU-A4H8	0.73972602739726	0	7.324795	4.556563	3.734133	3.330539	9.591694	8.134097	7.083645	0.512731017422863	low	1.1032266460756
TCGA-VQ-A8E3	1.81095890410959	1	7.637694	4.896185	5.530197	3.498527	8.410105	8.884864	2.949905	0.318191902434614	low	2.78805614388744
TCGA-BR-8297	0.616438356164384	0	6.654491	4.294984	4.83665	3.476265	7.592653	5.032386	13.427102	1.78490625434989	high	8.67412354757812
TCGA-VQ-A91A	3.28767123287671	0	6.260071	4.791764	8.035199	6.688358	8.03015	6.426129	4.689724	1.7453112571095	high	10.9271923469695
TCGA-IN-A7NR	0.542465753424658	0	5.860753	4.272859	5.472963	4.397375	9.433562	4.735818	8.13926	1.92716952032777	high	8.52398118785695
TCGA-HU-A4G8	1.89041095890411	0	7.57047	5.560275	5.265638	3.692072	5.027115	9.211085	5.253737	0.266950124798231	low	2.23371180735682
TCGA-HU-A4H0	0.175342465753425	0	9.046784	5.546584	4.180131	3.536791	3.612184	6.96665	6.445571	0.226290396983697	low	6.82686679607804
TCGA-VQ-A91Q	1.73424657534247	1	5.847655	4.490862	6.574949	4.702639	7.046185	4.355956	3.463109	1.25609658237424	high	9.34444441269757
TCGA-CG-4441	1.16712328767123	1	6.160549	4.345393	7.252983	4.723539	8.499888	7.784314	2.976626	0.895220809218346	low	4.05013079179936
TCGA-FP-8631	0.0465753424657534	0	5.447719	4.470261	6.169159	3.989076	9.294285	4.977813	5.885602	1.55779639273919	high	6.80249676491091
TCGA-BR-4279	0.797260273972603	1	6.448111	4.413544	8.410309	6.414163	7.011072	7.846965	10.147716	2.39747007771961	high	1.72122240088581
TCGA-VQ-AA6J	2.2958904109589	0	7.101859	5.77167	6.387323	3.697779	7.53905	6.56352	6.025452	0.582592459525714	low	4.47747207725504
TCGA-CD-5800	1.0958904109589	0	4.132876	4.14506	4.895478	3.698374	8.33934	7.428214	7.882221	1.49293498952886	high	2.07422196447175
TCGA-VQ-A8PQ	1.3041095890411	1	7.677834	6.269497	4.717758	3.970901	4.59987	7.574942	5.12572	0.261058744864518	low	1.29668339585715
TCGA-BR-8371	0.983561643835616	1	5.92068	4.518272	4.186239	3.443242	6.910487	4.085106	12.864941	1.86322801463608	high	9.59134108135477
TCGA-VQ-A8PU	2.27945205479452	1	6.76664	3.448035	6.014334	4.610584	6.778401	5.668602	5.715784	1.23287873278943	high	4.21277963212002
TCGA-VQ-A8PD	1.35890410958904	1	7.292522	5.923448	4.991507	5.175468	9.983091	7.254331	9.942938	0.969401545535776	low	6.31311757422903
TCGA-VQ-A922	0.753424657534247	1	5.234345	4.471567	6.844716	4.733233	7.370417	6.404014	6.062089	1.51516775465733	high	4.74029745746143
TCGA-FP-8210	0.419178082191781	1	6.845229	5.786862	5.441133	3.389048	8.361957	6.23381	11.93174	1.0166671400553	high	2.66064672535026
TCGA-HU-8608	1.75616438356164	0	10.844871	7.230969	6.236019	5.483026	3.187475	4.655783	4.419642	0.212986408672226	low	3.93010029580977
TCGA-VQ-A8P3	3.1013698630137	0	5.431844	4.807426	5.036151	3.913527	10.418121	4.127078	7.145738	1.70240618728626	high	4.99410070827677
TCGA-BR-7704	2.93698630136986	0	5.622321	6.029826	5.133206	3.537126	5.330239	3.268621	8.032546	1.00679538714475	high	3.31680956923323
TCGA-ZQ-A9CR	0.0657534246575342	1	5.773892	5.274571	8.883388	5.42485	7.592378	3.81041	7.27366	2.64248829906816	high	12.6526038389568
TCGA-CG-4440	0.334246575342466	1	5.548055	4.309785	5.676477	5.761074	8.195776	5.767203	3.502642	1.39232546880505	high	9.46119262426553
TCGA-D7-6818	1.03013698630137	1	5.746427	3.954383	6.37213	4.16626	6.30792	6.789167	9.117437	1.53697913787382	high	5.59017893342809
TCGA-RD-A8N9	2.96712328767123	0	6.642141	5.277909	6.449024	3.350135	7.822004	3.93079	9.258431	1.32761912504491	high	2.44605065014422
TCGA-HU-A4G2	2.02465753424658	0	6.434276	4.277807	5.492615	3.744867	7.215162	5.823756	5.870454	0.897153070725689	low	1.34413713848347
TCGA-SW-A7EB	0.482191780821918	0	5.300725	5.259077	4.698561	3.97509	4.641939	7.718244	6.373505	0.603118598082453	low	2.03989447212264
TCGA-BR-7959	2.76712328767123	0	6.191633	4.342993	6.713591	4.002648	9.68589	5.418264	10.778601	2.29562532863224	high	3.55812531339176
TCGA-CG-4301	0.252054794520548	0	6.165274	5.162869	7.441939	5.210443	9.298646	4.612883	7.074629	1.99746503356499	high	4.5556074398355
TCGA-HU-A4GC	0.271232876712329	0	5.243897	4.071693	5.484447	4.235644	8.685106	8.317148	5.278992	1.00816347949334	high	7.98496684301496
TCGA-BR-6564	2.17534246575342	1	5.572979	4.149933	5.510644	3.270665	6.238614	5.525161	14.018835	2.19305435349479	high	3.23304001019305
TCGA-BR-8059	1.2027397260274	1	5.920664	4.106462	7.244064	3.791854	10.014775	4.408995	11.237443	3.1963523189651	high	4.99410070827677
TCGA-CD-8528	1.02739726027397	0	6.00054	4.309772	6.413312	4.399816	9.62863	7.009797	4.050676	1.05179971520742	high	1.69004432501728
TCGA-BR-6710	0.747945205479452	0	5.727492	3.473285	4.407851	3.149706	4.333604	4.455151	10.352234	1.47936101122304	high	1.39625360029506
TCGA-BR-8364	1.84931506849315	0	6.636461	4.266263	5.994091	3.620655	8.866089	5.85661	12.428501	1.89766336381954	high	2.9238652076709
TCGA-KB-A93J	3.07945205479452	0	6.694714	5.254203	4.75382	3.3819	8.940278	5.486993	3.743489	0.556675455815832	low	2.34247883431802
TCGA-IN-8462	1.56712328767123	0	5.22601	4.145944	5.878074	6.006037	9.308112	4.19369	9.477775	3.95270480902587	high	4.51745107662156
TCGA-VQ-A925	0.378082191780822	1	6.437512	3.696924	3.819787	4.449137	9.916792	6.565296	7.987074	1.28789743665617	high	6.45678972105136
TCGA-F1-6875	6.01917808219178	1	6.779305	8.17591	6.843803	4.181693	3.907521	4.334753	2.789497	0.321917154431961	low	2.05485198067073
TCGA-FP-7916	1.17260273972603	1	7.395649	5.937955	5.773847	4.615342	5.043	5.785739	9.894844	0.796735934359645	low	7.77769093760007
TCGA-VQ-A924	4.61917808219178	1	8.076636	5.789309	6.139757	3.224087	10.131593	8.410178	10.00518	0.580819691904267	low	2.14804319366829
TCGA-BR-A4J4	0.0438356164383562	0	6.737169	4.63927	11.049059	6.900241	5.210734	5.74427	9.475418	3.5117806369427	high	3.20529753658105
TCGA-R5-A7ZE	1.51780821917808	1	4.847367	3.505663	4.767169	6.48509	8.993985	5.310044	3.462078	2.22498370253511	high	5.44663270018695
TCGA-D7-6522	1.55068493150685	0	5.562444	5.259259	5.896697	4.040769	5.231491	8.344921	5.192518	0.57081736082209	low	1.18833170109888
TCGA-BR-6803	2.6	0	6.068449	4.194526	4.683249	3.250221	7.513615	5.246883	13.539898	1.90126427166749	high	2.24301811117105
TCGA-BR-8483	0.449315068493151	0	4.756344	3.947182	5.640472	3.852426	9.04729	5.439369	7.853692	2.08160548783303	high	5.37942292526032
TCGA-BR-6705	2.13424657534247	1	5.903497	4.561737	6.598545	3.604503	5.975673	3.834744	11.614201	2.18888557469271	high	9.46119262426553
TCGA-BR-8678	2.06575342465753	0	6.277178	6.401792	6.825507	3.816892	9.643489	3.733321	6.485718	1.13720026084406	high	3.47831631090588
TCGA-CG-4462	0.003	1	6.740793	5.149214	7.535675	7.078968	8.496309	6.529414	4.479245	1.47566561352461	high	10.5014504256504
TCGA-RD-A8N5	4.78630136986301	1	6.204042	4.155868	7.288047	6.404534	7.455869	5.714805	5.328569	1.97158523566692	high	5.81785279761559
TCGA-BR-8295	0.183561643835616	1	4.489718	3.66946	4.596475	3.358126	5.419325	3.448883	6.391565	1.63616771957459	high	2.63291933314392
TCGA-D7-8578	1.76164383561644	0	5.489762	3.994188	6.396831	3.487142	9.943124	7.950994	9.586718	1.63872468833451	high	3.13375955622502
TCGA-R5-A7ZI	6.21095890410959	0	6.885941	5.596662	5.243625	4.54428	3.089417	3.130276	2.255146	0.515275074541502	low	1.10886543667509
TCGA-CG-5723	6.83835616438356	0	5.968093	5.328628	7.715683	5.207446	6.776772	3.562586	8.637702	2.3276477173994	high	4.88507245355096
TCGA-VQ-A91E	1.81917808219178	0	7.475082	5.011561	4.086668	3.606218	9.531821	6.819347	4.864938	0.469100974053351	low	1.72644372026242
TCGA-VQ-A8PO	0.772602739726027	1	7.182371	6.127753	5.989265	4.488915	9.492331	10.081746	3.082266	0.32044339095644	low	2.4565292109897
TCGA-CG-4444	3.92054794520548	0	5.277892	4.971956	5.635761	5.378483	3.995128	8.958753	7.294147	0.847339866743112	low	3.37433420832552
TCGA-CD-5798	1.11780821917808	0	5.446946	3.873467	7.232647	3.630297	10.297772	6.740148	13.424746	3.37285016886547	high	5.51880625640342
TCGA-BR-8591	2.34520547945205	0	7.744609	5.72025	6.441296	3.811871	7.641615	7.558023	9.802806	0.678354449185616	low	8.19412118517721
TCGA-D7-A6EV	0.936986301369863	0	6.127548	4.684792	6.070482	4.428128	9.5227	7.019283	5.627629	1.05240974193889	high	4.5733703298918
TCGA-BR-8687	0.684931506849315	1	5.666192	3.599226	5.180441	3.321025	6.568008	3.727005	7.944334	1.67357116478926	high	5.61181841475959
TCGA-D7-A4YU	1.36986301369863	0	7.094082	6.405899	5.228825	4.201758	8.349648	6.607658	11.323803	0.861074024529832	low	6.98067806032484
TCGA-F1-A448	1.77260273972603	0	6.299416	5.759467	6.899266	6.395216	6.034813	8.605807	7.441424	0.992608444058073	low	6.45535392136103
TCGA-D7-8574	1.43287671232877	0	6.542525	5.353175	3.973083	3.9797	5.477456	6.815881	6.247728	0.488139934458329	low	5.01245846817873
TCGA-CG-5722	0.0821917808219178	0	7.149643	5.402325	5.137711	4.412239	6.890786	6.166096	7.475113	0.717699125524692	low	3.05413238521893
TCGA-CG-5726	2.41369863013699	1	6.335242	3.689459	3.384398	3.387608	6.398865	8.170112	6.458595	0.558702495723991	low	0.849454963116187
TCGA-D7-A748	0.361643835616438	1	5.868491	4.514642	7.187922	6.243041	9.110841	5.522403	3.163407	1.7409281533232	high	4.69675159356733
TCGA-BR-7196	1.82465753424658	0	6.631062	5.370046	6.272715	4.859784	4.112796	3.433038	10.788962	1.64286236853379	high	10.1048771132118
TCGA-IN-A6RI	1.53150684931507	0	5.648148	4.051981	4.172045	3.383446	8.766186	6.788395	3.001826	0.657789313078344	low	0.409276250649734
TCGA-B7-5818	0.975342465753425	0	6.372722	4.729259	8.275595	3.840123	5.503842	5.549124	5.341778	1.02461368774362	high	2.41438856964922
TCGA-CG-4443	2.4986301369863	0	4.596264	7.822623	5.191774	3.332709	3.228672	3.359308	2.640382	0.411481111958145	low	0.745608938306694
TCGA-BR-6455	1.15616438356164	1	7.188183	5.036483	5.414801	3.356506	5.819878	3.772725	9.96589	1.04927109591011	high	3.5446353898532
TCGA-HU-8249	2.41369863013699	0	4.890073	5.307818	6.239055	5.115922	4.214169	7.574243	4.040111	0.770277142325283	low	4.57835080558002
TCGA-CG-5725	1.25205479452055	1	4.179052	5.629875	5.236008	3.731241	4.634311	3.165108	5.818602	1.22400070269008	high	3.13375955622502
TCGA-VQ-AA64	1.53424657534247	1	5.139028	4.262217	6.491325	3.198587	8.848174	5.032432	8.048546	1.84944084940325	high	6.80249676491091
TCGA-BR-A4J8	1.12602739726027	0	5.329296	3.702712	5.324471	3.227681	8.966604	4.119898	10.220272	2.46393962742286	high	10.2311260670263
TCGA-CG-5732	5.75342465753425	1	5.525626	4.537105	4.114255	4.782039	8.30661	8.115786	7.110277	0.966568903892562	low	4.28642949072286
TCGA-IN-AB1X	1.12602739726027	0	7.184017	6.007381	5.09062	5.211817	8.017142	7.289507	6.937139	0.642314758427945	low	2.29132720079786
TCGA-CD-5804	0.003	0	5.578558	4.019091	5.971548	3.551554	8.432969	5.278527	11.243787	2.30214036513138	high	7.95559991676187
TCGA-CG-5721	0.501369863013699	0	6.992616	6.29049	5.63374	4.151004	10.224221	3.44771	10.502971	1.48100442763315	high	3.46653339948839
TCGA-CD-A489	0.942465753424658	1	5.929276	4.230874	6.415982	3.806007	9.905836	3.759769	12.633898	3.48693270870334	high	2.95137732322187
TCGA-BR-6566	2.73150684931507	0	4.971471	4.385675	6.637039	3.335734	9.080253	10.319641	6.899382	0.895074505781392	low	1.590468982245
TCGA-FP-A9TM	0.517808219178082	0	6.969145	5.320337	4.396311	3.989787	7.26265	8.209713	7.25167	0.493475272908558	low	1.1032266460756
TCGA-RD-A8N1	9.64109589041096	0	6.763833	6.310989	5.008393	3.422843	7.641078	4.533151	8.766284	0.764503521544306	low	3.91520010320277
TCGA-VQ-A8DT	4.06575342465753	0	6.141797	3.920749	4.433461	3.919457	9.152453	8.090387	5.892964	0.804783153951363	low	3.19243522791428
TCGA-BR-8487	0.0931506849315069	0	6.845976	4.513547	5.590872	3.362137	5.064005	7.00806	5.547586	0.525115821565114	low	1.590468982245
TCGA-CD-8526	1.04383561643836	0	5.53331	5.390307	5.97051	4.016198	7.086876	3.275983	8.758376	1.73765081995057	high	4.30769476384368
TCGA-RD-A8N6	0.745205479452055	1	5.890991	4.367249	4.6141	3.351485	4.256167	6.402283	12.432128	1.18681595376913	high	5.48930451218942
TCGA-BR-A4CS	0.123287671232877	1	4.545507	4.045146	6.135093	6.682793	9.133882	3.161703	6.117268	4.46391859735593	high	14.2369435492858
TCGA-B7-A5TI	1.63013698630137	0	6.043642	4.90304	6.344166	3.344716	4.042389	8.042346	5.729393	0.518450061528225	low	4.05232640255348
TCGA-IP-7968	0.210958904109589	0	7.155999	5.639739	5.997985	3.817378	9.486841	7.359212	5.831634	0.586461428447472	low	4.34567621896156
TCGA-BR-8366	0.0794520547945206	0	7.443416	5.982136	6.537897	6.459064	6.941806	4.485872	9.495115	1.58864053441451	high	4.41880557403204
TCGA-CD-A48A	1.03561643835616	0	6.870031	3.988974	4.674475	3.702759	8.839111	4.68747	9.741477	1.48262239284055	high	2.87540408622893
TCGA-D7-6528	1.26849315068493	0	6.131251	3.932715	6.613866	5.052522	6.736528	6.650462	7.127902	1.50054573592013	high	2.50914301958982
TCGA-BR-8368	0.358904109589041	0	6.624862	4.549794	4.72212	3.66884	5.270809	10.545438	5.360409	0.329543296830578	low	1.97479146718304
TCGA-BR-4267	0.515068493150685	1	8.064049	4.085399	5.861985	5.935701	9.033866	3.674394	4.930805	1.44198979582655	high	1.81226962297703
TCGA-BR-8077	0.0575342465753425	0	4.874473	5.731837	4.893898	3.545146	5.006931	6.302239	5.271698	0.619270080934573	low	1.59749958373399
TCGA-CD-8531	1.04931506849315	0	5.594002	3.513537	5.969795	6.442789	3.435267	3.55541	7.192633	2.67487221021929	high	3.58892158003734
TCGA-BR-8485	0.767123287671233	0	5.977228	5.477333	5.836514	4.107678	4.589196	6.766534	7.915402	0.767009853852523	low	5.1883524839986
TCGA-BR-4361	0.003	0	7.075606	6.201989	7.227368	3.42109	5.529266	9.651078	8.581313	0.419782521893466	low	1.68200226003893
TCGA-IN-A7NU	0.975342465753425	0	5.547165	5.09433	6.48727	4.320293	11.2803	4.391468	6.951194	2.02243699399574	high	11.5122520325342
TCGA-HU-A4H5	1.98356164383562	0	6.168758	5.07103	6.090396	3.827391	4.447844	3.45284	3.938653	0.80774154069987	low	1.66791432774707
TCGA-RD-A7BW	0.427397260273973	1	6.306066	5.178653	6.229022	3.75898	9.812627	3.352025	12.369042	2.5797368062639	high	2.38162683753184
TCGA-D7-8579	1.74246575342466	0	6.907798	4.474625	5.568795	5.622077	8.697797	7.394604	12.676765	1.99192618732703	high	4.01427496949895
TCGA-VQ-AA68	3.63835616438356	0	6.117607	5.241414	4.212055	3.801376	10.832934	8.181364	6.638617	0.68686069416476	low	3.41834478889996
TCGA-HU-A4HB	1.30684931506849	1	6.450312	5.894771	4.597636	3.697242	7.040762	9.525164	6.961794	0.379845611603217	low	2.73893225673419
TCGA-BR-7707	2.98630136986301	0	7.26181	4.948927	6.988146	4.384213	5.935933	8.71174	5.920916	0.55714708409239	low	1.33546799543925
TCGA-VQ-A8P8	2.58082191780822	0	7.017986	4.537624	5.670319	3.566483	8.397799	8.180142	9.277291	0.825433109998178	low	1.96689727197778
TCGA-VQ-A92D	5.56712328767123	0	6.542416	4.27422	6.53021	5.646979	8.937667	6.44672	4.741802	1.33887266157993	high	2.75065687656216
TCGA-HU-A4H2	1.07945205479452	0	6.660494	4.721041	4.954535	4.0024	6.04742	3.032924	6.872429	1.11427231724685	high	7.28932610094478
TCGA-BR-8361	2.59178082191781	0	6.328015	5.132585	5.578447	3.122596	4.271908	9.616116	8.246289	0.430044988010939	low	3.40283530761233
TCGA-D7-A6EX	0.942465753424658	0	4.554709	7.375852	5.59049	3.039342	7.212517	4.245767	11.618441	1.28737735908754	high	6.36917515153323
TCGA-VQ-A927	0.547945205479452	1	6.86656	4.103246	4.987539	3.978712	6.17133	8.747993	8.720377	0.706685570545236	low	8.60011806365299
TCGA-CG-4475	1.91506849315068	0	6.058877	4.630316	8.53231	6.442494	9.276296	3.871778	9.41994	4.6068245302729	high	5.52218596207245
TCGA-VQ-A8PP	1.95068493150685	1	6.605664	5.827855	6.868252	3.586235	11.117733	4.967558	6.292225	1.07112599044372	high	5.54320190819975
TCGA-HU-8604	1.9013698630137	0	5.959742	5.683092	7.788006	5.368429	4.025986	9.455195	6.700231	0.717917087233785	low	2.54325854717401
TCGA-BR-6456	1.44109589041096	1	6.04633	5.281786	7.071756	6.36085	4.249757	10.81376	11.094339	1.12423936496431	high	4.42151164153197
TCGA-BR-7901	0.287671232876712	1	6.000194	4.958326	7.153625	4.935419	8.56662	5.3222	10.096135	2.31370443392858	high	5.24154509584842
TCGA-MX-A663	0.821917808219178	1	5.706207	4.563637	6.474268	5.195238	5.747385	6.704624	11.528048	2.06560033286258	high	3.63606417754137
TCGA-BR-4253	0.33972602739726	1	8.482071	6.472966	6.96818	5.830243	4.238873	6.872847	4.637271	0.402690433717031	low	2.82461846826308
TCGA-BR-8381	0.613698630136986	0	6.795946	6.282225	6.319186	4.251629	4.100909	4.637354	7.098621	0.689815323816657	low	1.57180506451042
TCGA-VQ-A8DZ	1.08493150684932	1	5.235783	3.764275	4.957638	4.182713	8.569536	8.132793	7.846095	1.31233333710077	high	11.861396115312
TCGA-HU-A4GD	1.8958904109589	0	4.8684623	4.1440304	4.7392719	5.4438529	4.2418813	7.7712637	5.7023821	1.02350516755701	high	3.27788730062408
TCGA-BR-8081	2.68767123287671	0	7.421345	6.368782	6.523643	3.875504	4.355229	9.904721	6.789946	0.282282182429488	low	1.91626614751634
TCGA-VQ-AA6G	2.16986301369863	1	7.403905	4.295194	5.184471	5.725441	10.02137	10.342987	5.889346	0.69830544215509	low	2.09274907951365
TCGA-BR-8686	1.73972602739726	1	6.582241	6.047964	4.636896	4.0515	3.396152	4.478246	9.865712	0.761931953400714	low	2.52297915817355
TCGA-VQ-A94O	1.75342465753425	1	5.182899	5.304618	4.848199	5.237622	4.413628	6.594146	6.275268	0.898278008007378	low	7.19238836962414
TCGA-FP-8211	1.13150684931507	0	7.185217	4.560329	4.782501	3.402046	9.398402	3.963	5.342071	0.864828228842896	low	2.09403067477162
TCGA-D7-A6EY	0.953424657534247	1	7.780981	5.667694	6.40877	3.851134	9.05346	6.219953	10.768516	0.984339900901333	low	5.73697827237187
TCGA-CD-8525	1.04931506849315	0	5.023267	5.320432	5.866225	3.630484	9.636775	3.690803	8.268204	1.94226598215003	high	5.44725337687634
TCGA-CG-5719	0.0849315068493151	0	5.065727	4.194744	6.640948	4.191133	9.19588	6.343307	9.935333	2.45176258104915	high	2.25155443140922
TCGA-VQ-A94T	0.936986301369863	1	5.677282	3.997977	5.431277	4.372531	11.311161	3.568364	5.427	2.13800912707729	high	7.74992672654699
TCGA-CD-8530	1.03287671232877	0	5.678369	4.42782	6.392538	5.479571	6.923923	3.397343	10.587618	3.39431607254385	high	2.45891650797758
TCGA-CD-8534	1.00547945205479	0	5.768114	4.332521	3.897428	3.223679	7.529288	7.327191	9.971429	0.959784295591736	low	1.03494958851396
GSM2235556	5.75342465753425	1	5.130459	4.204706	4.103072	3.560027	3.746329	6.283248	4.945162	0.66628211274635	low	2.04012693041702
GSM2235557	1.89041095890411	1	5.795683	3.61296	4.663669	5.818128	11.209046	7.311343	5.341723	1.66552754059312	high	5.49228031140163
GSM2235566	0.904109589041096	1	5.142627	4.500207	5.78016	3.518038	9.278447	4.831156	10.626656	2.3323090596733	high	3.65172111119851
GSM2235567	3.53424657534247	1	6.130779	4.438649	5.656561	3.577508	8.820949	4.385165	12.917968	2.45097734408942	high	4.38307150460601
GSM2235568	6.73972602739726	0	4.380957	3.220731	4.914677	5.915454	9.390935	3.4906	6.825336	4.31328504413963	high	2.91311188387935
GSM2235569	6.73972602739726	0	6.047011	4.445632	5.384964	4.288633	7.60613	7.333352	4.538865	0.764699591718417	low	3.27470488655919
GSM2235570	6.65753424657534	0	4.982756	3.949669	6.326412	3.837044	9.112084	4.283096	6.596121	2.21188922929641	high	4.86256663387876
GSM2235571	6.57534246575342	0	5.612478	4.565646	6.738744	4.814712	9.486869	5.718907	4.67774	1.51483632020787	high	5.89054025545571
GSM2235572	7.06849315068493	0	6.306174	5.812648	4.61628	3.383237	4.060783	3.544731	10.810795	0.96626268868087	low	2.07347717327838
GSM2235573	6.73972602739726	0	6.010727	5.134154	6.447164	3.765245	9.582083	4.515398	9.444735	1.8133366332408	high	4.49887996845679
GSM2235578	1.72602739726027	1	4.564397	5.219259	6.072291	4.177517	4.670031	8.310041	6.002137	0.782592552213067	low	3.73037019636389
GSM2235580	2.05479452054795	1	6.017572	5.039927	5.64042	3.760445	8.827534	5.750052	9.170314	1.32068300162867	high	5.68901476168447
GSM2235584	4.68493150684932	1	5.708593	3.58292	4.835976	5.1595	7.869837	10.520093	8.98255	1.15192456502471	high	7.38406592834562
GSM2235585	1.89041095890411	1	6.736836	5.4026	5.596647	4.057738	5.002728	3.856164	5.124975	0.725990179026814	low	2.64798605513413
GSM2235587	5.26027397260274	1	6.107218	4.591453	5.02801	4.152499	11.631013	5.538499	7.488714	1.51581886664232	high	4.99410070827677
GSM2235593	6.32876712328767	0	6.132024	4.750581	5.797771	3.849732	7.996012	10.526533	6.040073	0.534274935177511	low	1.5362313510749
GSM2235597	6.9041095890411	0	6.111689	4.615433	5.480637	4.407742	4.068636	7.633739	4.791316	0.581068302869002	low	1.804750498802
GSM2235598	1.72602739726027	1	5.971373	6.076917	4.908698	4.374609	4.731368	7.443542	7.910341	0.586168987271045	low	2.86347400689437
GSM2235600	6.08219178082192	0	5.977043	5.401203	7.056707	5.039401	7.343733	8.909446	4.617567	0.718729738194373	low	2.52269168222138
GSM2235601	6.08219178082192	0	6.013208	4.4285	5.503396	3.959314	8.673191	5.81574	6.363761	1.15195259671687	high	9.09708744978487
GSM2235603	6.57534246575342	0	5.103942	4.946222	4.881452	4.09692	4.209069	5.9694	6.317698	0.853357500093323	low	1.68303231478437
GSM2235604	6.08219178082192	0	5.835247	5.726522	6.213308	3.581537	6.059991	4.201624	4.136083	0.751489822725639	low	2.93913203019301
GSM2235605	5.50684931506849	1	5.984339	4.238116	4.300079	3.476045	9.179851	6.579853	7.658408	1.01430678311355	high	2.63453172756092
GSM2235607	0.493150684931507	1	5.81962	4.406795	8.53694	7.151973	10.880921	5.115616	8.577948	5.1258462231368	high	6.29058148605838
GSM2235608	6.57534246575342	0	5.764477	4.431443	5.191615	4.413234	5.290163	5.701266	4.107685	0.82252900695266	low	1.74462497691973
GSM2235610	1.89041095890411	1	6.295248	4.650666	6.866002	3.134903	6.682074	3.692954	11.920332	2.05000682860173	high	8.41249498035156
GSM2235612	2.38356164383562	1	5.814491	4.119491	4.828658	3.311249	8.074486	6.115391	13.095575	1.86995624230088	high	7.0088031840956
GSM2235616	0.0821917808219178	1	5.70343	5.068044	5.899798	4.134364	9.447624	8.684995	7.551004	0.949818612444989	low	2.80038062924076
GSM2235618	5.83561643835616	0	7.121203	4.711695	4.783832	3.603784	10.216295	5.44192	6.497791	0.863898780539109	low	3.58502865535295
GSM2235619	5.75342465753425	0	4.839609	4.38467	4.314632	3.4924	6.615405	7.320892	8.730361	1.06682709894198	high	2.70414069287539
GSM2235620	5.83561643835616	0	5.918043	5.172108	5.174177	3.924604	8.003802	3.433315	4.781093	1.05860791909569	high	6.29058148605838
GSM2235621	2.71232876712329	1	5.786834	4.21592	5.100764	5.248305	8.855569	6.536198	4.166749	1.15374899960496	high	5.99361388302848
GSM2235622	1.89041095890411	1	6.092863	4.987592	5.506207	3.850958	6.385772	8.073128	7.921396	0.729322416654009	low	2.32400444060273
GSM2235623	1.72602739726027	1	5.894988	4.926385	6.654341	4.857875	6.617717	4.040597	4.975125	1.3786720230973	high	3.27788730062408
GSM2235624	6.32876712328767	0	5.7562	4.34074	5.884463	4.413548	4.855328	7.797406	4.592667	0.709841387700157	low	1.93644643271348
GSM2235625	5.75342465753425	0	5.998953	4.256288	5.080777	4.61698	8.368273	5.394967	11.873618	2.30203887082616	high	2.19359577018551
GSM2235626	6.32876712328767	0	5.702243	5.306212	6.097989	4.621632	7.428293	9.425464	10.13244	1.03414944103486	high	3.84724021045553
GSM2235627	5.75342465753425	0	6.113742	4.735063	5.621935	5.842289	6.152137	5.020102	5.133151	1.27213990643908	high	4.48233409182979
GSM2235631	5.67123287671233	0	6.121619	5.144385	4.923678	3.315433	7.411667	8.645932	9.55051	0.688067456507825	low	1.68200226003893
GSM2235632	6.24657534246575	0	5.826463	5.341607	5.593736	3.425553	6.696141	9.609305	6.917074	0.504485858819623	low	1.98761075582941
GSM2235633	1.3972602739726	1	6.332341	4.456286	6.859025	3.714085	6.667308	4.768512	12.557548	2.19785838808326	high	5.99361388302848
GSM2235636	5.67123287671233	0	5.791617	4.184878	4.599623	3.270919	6.916038	6.203684	12.639901	1.56032060154341	high	2.25267657264026
GSM2235637	5.58904109589041	0	6.763357	5.708647	4.572735	3.534299	6.411675	6.057454	6.550767	0.51414059276776	low	2.12695954407303
GSM2235696	8.87671232876712	0	8.605189	6.017353	5.921874	3.01818	4.566514	8.892706	6.114364	0.201627681283449	low	1.99517506475588
GSM2235700	9.61643835616438	0	6.330689	4.769892	5.937626	4.166123	6.777437	7.124377	8.978584	1.04910379294794	high	5.39989555388416
GSM2235701	8.87671232876712	0	5.432995	4.446706	4.501073	4.345941	3.997169	7.483282	5.298406	0.653036069754882	low	1.74355722603896
GSM2235705	9.36986301369863	0	5.863298	4.282696	4.133931	4.195248	4.291905	9.417281	8.387913	0.617985369039032	low	2.39475981509492
GSM2235707	9.53424657534247	0	7.910159	4.962024	6.696086	3.986359	8.018352	5.057442	4.484101	0.693897171425127	low	1.33628583330948
GSM2235709	8.87671232876712	0	5.591019	5.514748	4.164987	4.053927	6.240168	5.299196	4.296562	0.634500352416095	low	0.90312055550178
GSM2235710	1.06849315068493	1	6.047435	4.206317	6.434124	4.726061	7.807306	3.89035	8.383278	2.29629551618518	high	2.66913785256929
GSM2235712	8.87671232876712	0	6.569163	4.181062	4.414356	3.514088	5.863659	5.499452	4.005978	0.59133005893682	low	1.37075341045271
GSM2235719	0.0821917808219178	1	5.172317	4.310877	6.228008	4.338862	5.279831	8.797058	6.471781	0.905436648526328	low	3.73037019636389
GSM2235722	2.95890410958904	1	5.934561	5.023442	7.231823	4.576457	7.350304	6.751598	8.299057	1.39574586468029	high	5.05592016744225
GSM2235723	9.6986301369863	0	5.128701	3.514073	4.524431	3.913763	6.406135	8.117185	4.927107	0.828241507842034	low	2.4484354256258
GSM2235724	0.821917808219178	1	5.79361	5.696106	6.613185	5.807126	9.611837	4.562031	9.64232	2.58654586978442	high	13.1156416229255
GSM2235725	10.027397260274	0	6.912689	5.446354	7.097988	4.482688	8.633293	4.279041	7.146734	1.33710754102977	high	2.99962390486217
GSM2235726	0.0821917808219178	1	7.186116	6.456639	4.966354	3.102932	3.115693	3.754667	8.770916	0.511835643355573	low	3.73037019636389
GSM2235729	0.410958904109589	1	6.993599	5.743363	6.580243	4.081939	7.960893	4.743655	11.95713	1.54245145464617	high	6.652611521901
GSM2235730	4.02739726027397	1	5.215532	4.768282	4.152508	3.688426	6.765459	7.707245	7.067724	0.75233377857075	low	0.73594190814504
GSM2235731	9.6986301369863	0	7.152937	5.050877	5.15158	3.727693	3.54914	10.937641	4.262441	0.212746677204091	low	1.33628583330948
GSM2235734	11.8356164383562	0	4.947843	5.011588	4.460124	3.745913	6.72684	3.830047	3.871347	0.951914692291362	low	1.13816361324
GSM2235736	0.73972602739726	1	4.197537	6.653003	4.564131	3.530863	7.951324	4.009792	4.240509	0.833139015520776	low	3.10792821525558
GSM2235738	12.5753424657534	0	6.894064	4.660564	5.340238	3.327677	3.746493	10.381025	8.762593	0.393017062719925	low	2.48846034508426
GSM2235740	0.328767123287671	1	6.862837	4.461092	3.66948	6.153069	9.447624	10.702864	6.133634	0.643262697128301	low	2.51341378513707
GSM2235741	10.4383561643836	0	4.911337	4.551176	5.98001	4.080955	4.022607	4.9422	5.820676	1.18514908456278	high	4.16032113143443
GSM2235743	0.328767123287671	1	6.101864	5.283455	5.637014	5.508714	4.437761	9.054212	5.613619	0.587361252630643	low	1.86808165950937
GSM2235744	4.02739726027397	1	6.395646	3.880765	4.171341	5.910673	9.429652	4.547321	4.540354	1.54687432849135	high	1.7357605964271
GSM2235745	8.71232876712329	0	8.413698	4.800958	4.364866	3.476472	4.026073	3.601557	13.041495	0.936906552707946	low	2.52269168222138
GSM2235746	9.12328767123288	0	7.05335	4.11254	5.089365	3.334404	4.782129	5.785754	6.180105	0.627758520070448	low	1.65596206912894
GSM2235748	0.164383561643836	1	6.061316	4.098258	5.850507	3.410309	6.120635	6.176904	11.647383	1.54527962783399	high	9.33744851210583
GSM2235751	8.3013698630137	0	6.163766	5.348004	6.452775	6.034961	3.951096	4.491532	5.37062	1.18762751105972	high	2.15963526133717
GSM2235752	12.2465753424658	0	8.005787	6.385014	4.360571	5.15333	6.93209	6.13628	5.378941	0.414595245810776	low	1.2477158715023
GSM2235753	2.54794520547945	1	6.355147	5.593237	4.99541	3.188896	4.021271	4.464808	7.837514	0.669080289787931	low	2.72829429194266
GSM2235754	11.3424657534247	0	6.179378	4.332413	7.634705	5.357105	8.59125	8.370546	5.228659	1.23274241444736	high	1.69107930470687
GSM2235757	3.28767123287671	1	4.909386	5.082138	5.919292	4.81394	7.972424	4.764757	6.187107	1.68164010362528	high	3.65172111119851
GSM2235758	1.06849315068493	1	5.051682	5.404903	3.31621	3.014467	8.558941	7.70022	11.030142	0.897539884898855	low	1.893563265374
GSM2235760	1.64383561643836	1	5.912741	3.949669	6.022089	5.186428	6.515305	6.60268	9.60685	1.89258614117418	high	6.15197571125301
GSM2235763	8.95890410958904	1	6.689026	6.129436	3.824678	3.257068	3.934266	5.264542	7.505236	0.422654753373468	low	2.42467961697926
GSM2235766	1.23287671232877	1	4.426401	4.391451	5.094051	4.216714	4.612007	7.217796	4.8998	0.891732080126739	low	3.10792821525558
GSM2235769	1.80821917808219	1	4.646442	4.169486	5.629105	4.478014	6.626178	6.725992	4.625865	1.19488225077919	high	6.12865172048642
GSM2235770	0.575342465753425	1	7.439356	4.326192	4.909049	3.056258	10.621318	7.331659	8.485373	0.78556932556357	low	3.81485118112639
GSM2235771	11.7534246575342	0	6.821082	4.632852	5.123561	3.699267	9.585493	6.157961	10.510314	1.28791880196855	high	3.04274905654263
GSM2235774	0.986301369863014	1	6.280617	4.474493	5.038904	6.494053	7.424379	4.1071	9.170314	2.51165819784512	high	2.60202241507499
GSM2235775	9.86301369863014	0	5.862919	4.680902	5.050193	5.012468	8.395754	4.339128	9.480573	2.10757615207118	high	3.65213724687253
GSM2235781	9.45205479452055	0	5.277329	4.783163	6.129425	5.134819	4.31594	7.180403	6.314634	1.0444230053256	high	0.998083741637719
GSM2235782	0.328767123287671	1	5.578319	4.661766	8.77552	9.320059	11.06608	3.577579	4.341968	6.52314944265587	high	5.83932854499436
GSM2235783	6.16438356164384	1	6.029	3.994783	5.482712	4.025598	9.583239	8.454142	8.377963	1.17884453303404	high	4.84709771688014
GSM2235784	8.46575342465753	1	7.775905	6.39212	6.457304	4.743261	5.434405	10.29801	4.500279	0.250024780637462	low	2.10914478677077
GSM2235785	9.36986301369863	0	8.598883	5.040799	8.142191	6.92871	3.604992	6.2473	8.418156	1.15574549256982	high	2.91132899195647
GSM2235786	8.87671232876712	0	6.231615	5.126643	4.375572	3.229025	5.973342	4.662444	11.720099	1.16313674904407	high	2.3735589979371
GSM2235787	2.05479452054795	1	6.048687	4.486034	4.885976	3.789424	7.973732	7.362403	6.766302	0.823296331894432	low	2.42440334157708
GSM2235789	3.04109589041096	1	8.554386	5.101227	5.578603	3.889183	8.744186	7.698329	9.347615	0.606221585585603	low	3.36084536488511
GSM2235790	9.78082191780822	0	6.862837	5.832326	4.06985	4.517205	5.484885	7.065212	6.427178	0.454183648033058	low	1.72644372026242
GSM2235791	2.05479452054795	1	6.941147	4.794284	6.349559	4.074272	7.566112	3.754381	10.501846	1.78988857560078	high	1.64754818187161
GSM2235792	7.56164383561644	1	6.360191	4.781892	6.317814	4.106917	9.798344	4.445094	9.088788	1.89266143440327	high	3.08076474746148
GSM2235793	7.15068493150685	1	6.20019	5.231593	7.195749	4.835477	7.186422	6.642232	9.689791	1.51593030859903	high	10.0590299526181
GSM2235794	9.94520547945205	0	6.477847	5.856079	6.438713	3.679858	3.789825	3.97179	4.437853	0.604750819887352	low	0.621578568361749
GSM2235795	9.94520547945205	0	5.337343	4.762461	9.312697	5.867338	9.167668	4.44859	4.642819	2.95660578430039	high	3.69550343182135
GSM2235798	2.05479452054795	1	5.969342	3.878918	6.986497	4.668449	9.544944	7.831894	5.057715	1.29780591193383	high	8.41249498035156
GSM2235800	9.36986301369863	0	6.362329	6.013983	5.607102	4.744364	8.513511	6.063723	12.156445	1.5036815783449	high	3.83309091944911
GSM2235807	2.71232876712329	1	6.610993	4.397559	5.401387	4.421241	9.65253	4.803703	7.156399	1.45318919460292	high	11.861396115312
GSM2235808	1.89041095890411	1	7.296848	6.335868	4.974378	4.014207	3.595952	4.568132	7.719603	0.515010412356979	low	1.94381602406513
GSM2235809	12	0	6.931274	5.23386	5.839624	6.658204	3.926064	7.20338	10.675921	1.28367047404635	high	3.46653339948839
GSM2235811	0.986301369863014	1	6.694338	4.75623	6.797011	3.722639	4.161702	3.693192	11.342135	1.62325444813783	high	4.86499006474611
GSM2235816	0.328767123287671	1	6.990276	4.459263	6.813302	6.244236	9.495565	6.175074	8.498119	2.11229671764207	high	6.68293287000796
GSM2235818	0.821917808219178	1	7.669408	5.836668	8.61503	4.552441	11.058618	3.871385	9.58759	2.01031323471956	high	11.1058207024561
GSM2235819	1.72602739726027	1	5.575206	3.859866	7.284222	4.284875	9.660753	7.015584	9.118717	2.27629210529446	high	4.49939264299874
GSM2235821	9.20547945205479	0	6.243606	5.376146	5.893801	3.57011	5.881484	4.332555	8.724649	1.08854172862246	high	4.38357098207412
GSM2235823	0.73972602739726	1	6.29314	4.418067	5.566397	3.494014	6.741616	7.027784	12.841082	1.41537666020319	high	1.48434455000347
GSM2235824	6.49315068493151	1	6.272665	4.525662	5.604568	3.570567	7.830301	4.005649	14.154356	2.56329660956157	high	3.50944387175425
GSM2235826	0.904109589041096	1	5.549548	6.942061	7.914478	4.324245	8.706368	3.936222	6.351717	1.33787812277266	high	9.06259765436947
GSM2235831	3.20547945205479	1	5.392087	3.924255	4.803149	6.157221	7.468748	8.327168	8.273915	1.66452198298592	high	15.8022949994863
GSM2235839	8.3013698630137	1	7.414007	4.907171	6.955854	3.758412	9.123143	5.444868	11.842971	1.63025302762086	high	3.93436792821233
GSM2235841	1.31506849315068	1	6.147165	3.957018	6.799018	5.51942	8.454566	7.842217	6.197502	1.46768771951339	high	5.76074893204003
GSM2235842	1.15068493150685	1	4.785249	4.077423	5.73428	3.88499	10.869909	7.798031	8.817223	1.88149468522103	high	12.4964745930426
GSM2235844	8.38356164383562	0	7.0934	5.046109	5.932496	3.993418	4.492422	7.690761	7.475136	0.554969288671381	low	2.18424561216296
GSM2235846	7.56164383561644	1	6.332341	4.883791	5.885346	5.341466	6.022396	5.047619	4.517592	1.02269882443639	high	6.652611521901
GSM2235847	9.12328767123288	0	8.821973	5.601751	7.807738	3.255691	4.619725	7.282768	9.919378	0.497720796631018	low	1.40220496705765
GSM2235850	9.53424657534247	0	6.133256	4.531022	5.616364	3.756166	8.554443	5.85853	9.741789	1.46994490325801	high	2.1205269364239
GSM2235851	7.64383561643836	1	7.211631	4.338664	6.46186	5.31235	6.234394	7.52924	4.07836	0.71874630021074	low	1.04651910737383
GSM2235853	9.12328767123288	0	6.253526	6.342744	6.012385	3.711832	4.123471	8.800617	5.682423	0.337945691040355	low	1.17292464546102
GSM2235855	9.04109589041096	0	7.68277	5.534484	5.207887	3.147459	5.211259	5.369847	6.437658	0.437064925359636	low	1.804750498802
GSM2235863	10.9315068493151	0	5.757352	4.356727	6.548734	5.429973	7.777123	6.439519	12.592341	2.9846642594137	high	3.74633889082955
GSM2235866	10.6027397260274	0	5.743575	4.317058	7.455343	4.124744	8.228466	4.031752	6.804142	2.08287052246983	high	7.67385901060296
GSM2235867	10.2739726027397	0	7.606843	4.775682	7.955829	3.838953	10.298186	7.21997	11.506286	1.53990693025369	high	5.91228431788756
GSM2235881	10.2739726027397	0	5.960932	3.955757	5.792244	4.833963	9.342915	9.880594	7.663581	1.11806770417245	high	4.26811697236031
GSM2235883	1.56164383561644	1	5.799673	4.928542	5.303977	4.062584	7.44112	4.694466	9.773207	1.59565961138181	high	5.46736111103522
GSM2235885	10.1917808219178	0	6.746209	5.908486	7.122405	3.503934	9.2941	3.747266	5.407918	0.980338616693736	low	2.3622644328131
GSM2235886	4.19178082191781	1	5.374648	4.740319	8.120134	5.126742	7.741015	3.948423	4.701133	2.14894443181083	high	3.4332189589808
GSM2235887	6.49315068493151	1	5.017025	7.900971	6.322777	3.884799	7.125413	4.533779	4.801917	0.65570114149931	low	5.21600884173846
GSM2235888	5.58904109589041	1	5.646218	3.915725	4.132064	3.289609	7.753405	9.348718	8.659779	0.774223998011194	low	0.900061204783321
GSM2235903	10.7671232876712	0	4.78775	4.454108	7.766811	4.640455	8.744186	9.109337	8.724649	1.8504674085299	high	2.81376993525985
GSM2235904	1.72602739726027	1	6.045731	3.970522	6.818545	3.191491	11.017207	5.466782	9.964891	2.23662073867614	high	3.84767862671168
GSM2235907	10.1095890410959	0	7.195134	5.036912	7.022882	5.18279	10.726513	4.137653	6.128088	1.6655193302298	high	4.10182390617013
GSM2235910	11.4246575342466	0	6.447699	7.003843	7.423502	4.647693	4.405454	3.945839	6.713944	0.84073335811334	low	1.7975360394674
GSM2235922	11.3424657534247	0	6.81042	6.239723	6.344978	3.456696	5.413935	4.5849	5.182283	0.544758252436918	low	2.45803358445649
GSM2235923	1.15068493150685	1	5.266536	4.439383	5.833224	3.539817	8.546901	3.701907	6.73497	1.74608126013141	high	4.79952208613029
GSM2235925	11.013698630137	0	5.809276	4.64355	5.16424	4.929842	8.659939	9.561801	5.195127	0.731173538856947	low	2.21454449403035
GSM2235928	10.8493150684932	0	4.942173	4.048498	5.281658	4.560627	10.646499	7.926383	5.303173	1.35624301557741	high	2.77558884957309
GSM2235929	4.93150684931507	1	5.851609	4.273722	5.895106	3.37008	5.484014	3.494956	13.449745	2.5038563765547	high	7.98496684301496
GSM2235930	6.08219178082192	1	5.992305	5.039065	4.795627	3.782472	4.008287	7.596981	12.279992	0.924009515858725	low	3.27433175668123
GSM2235933	3.36986301369863	0	5.56155	5.097691	6.35599	3.567904	6.069648	5.696534	9.521833	1.30076812963517	high	2.43478154915039
GSM2235936	3.45205479452055	0	5.313174	3.855816	4.881088	3.173355	7.327539	6.709012	5.41565	0.894676105240129	low	0.552068921498864
GSM2235940	2.71232876712329	1	6.953843	4.490041	6.04288	3.361211	7.996676	7.526834	7.353053	0.744500071822582	low	3.27433175668123
GSM2235941	3.36986301369863	0	7.968195	5.718234	8.378006	5.575177	8.461133	6.309412	4.209371	0.826254130378118	low	0.660847727450481
GSM2235949	10.8493150684932	0	7.283051	6.900506	5.621935	6.529307	6.180885	4.260008	5.480893	0.802783507147757	low	1.28068272094774
GSM2235950	10.5205479452055	0	6.402853	4.281699	5.996612	3.550997	3.72884	3.774767	15.175665	2.35791000358372	high	2.46978604536264
GSM2235954	12.2465753424658	0	6.900052	6.015931	6.118264	3.755441	4.744075	3.61403	6.75217	0.731036705386258	low	0.969616336450689
GSM2235955	12.2465753424658	0	6.558905	5.500526	6.861018	3.815175	9.134188	6.179597	9.561476	1.24920083024886	high	4.05322772091104
GSM2235956	11.0958904109589	1	5.727767	4.180757	6.132931	3.884245	9.406491	3.703022	6.064339	1.84430702390153	high	5.76009253470947
GSM2235958	12.4931506849315	0	5.257067	4.143982	4.95804	3.394807	8.378784	3.924931	13.249629	2.97511130868722	high	4.86499006474611
GSM2235961	11.5890410958904	0	5.607738	4.259914	7.268376	3.917687	4.88365	6.808009	11.521669	1.79880926019131	high	3.20566279959272
GSM2235964	1.80821917808219	1	6.994529	5.711058	4.881452	3.404028	4.358277	4.491204	5.252484	0.46272546682546	low	3.36084536488511
GSM2235968	4.84931506849315	0	5.878575	4.091652	4.242706	3.383773	3.552531	3.488163	4.453264	0.771054853613908	low	1.01620793083636
GSM2235971	5.17808219178082	0	5.730134	5.796242	5.29106	3.488965	4.948541	8.691876	7.435927	0.477421668677052	low	2.03989447212264
GSM2235972	4.68493150684932	0	5.909884	4.12366	4.128794	3.364624	4.248661	6.91261	4.509808	0.507019358081113	low	5.99228107999028
GSM2235974	0.986301369863014	1	4.564941	4.505103	4.627346	3.489956	11.002538	5.022813	4.673709	1.39763625383103	high	5.99361388302848
GSM2235976	4.52054794520548	0	7.323845	6.424442	5.723198	3.039153	4.950328	7.184911	4.424717	0.257719632646445	low	2.01244369300446
GSM2235978	2.79452054794521	0	6.082577	5.560474	5.364452	3.225702	4.046001	4.109323	4.416296	0.563807378392794	low	3.44964481489143
GSM2235984	0.657534246575342	1	5.750711	4.440859	4.715427	3.719525	7.934343	3.962771	7.253315	1.38910702383738	high	11.5560645499288
GSM2235985	2.87671232876712	0	5.685229	5.164039	7.694473	5.502331	9.912255	5.130789	6.366958	2.1982764264203	high	9.74813208766922
GSM2235987	2.87671232876712	0	6.07804	5.676052	6.602293	4.316053	11.716477	7.868099	8.525851	1.23581488360837	high	4.61827451606416
GSM2235988	5.75342465753425	0	6.802929	3.963206	4.386327	3.342031	6.47323	4.256903	7.823049	1.01297135136891	high	0.799147097396693
GSM2235991	2.63013698630137	1	4.592666	5.982159	6.932144	3.432639	6.904872	3.320518	8.209409	1.73930229679915	high	8.60203090174102
GSM2235992	10.5205479452055	0	6.404133	4.115885	5.495783	4.275568	9.274537	5.779253	7.135159	1.36244276208107	high	3.55812531339176
GSM2235993	10.3561643835616	0	7.100726	6.436257	5.102693	3.475888	5.510787	4.199191	8.589597	0.626330133890205	low	0.840578488969195
GSM2235994	10.1095890410959	0	6.000224	5.304406	3.830545	3.040599	4.050986	3.379707	15.412529	1.57535592804575	high	1.91930306555945
GSM2235996	0.493150684931507	1	5.129778	8.087376	6.835805	6.044816	9.098407	7.442955	3.916805	0.718033593258063	low	1.40220496705765
GSM2235997	10.5205479452055	0	6.036064	5.008114	8.086397	4.769258	10.69783	4.916812	4.582154	1.74735257732709	high	5.2614929987468
GSM2235998	10.027397260274	0	6.402018	4.854673	5.594155	3.241712	11.187504	3.9916	6.091703	1.24294054300676	high	4.49939264299874
GSM2236000	10.027397260274	0	4.89979	4.877436	5.418068	3.545349	7.375311	4.304751	7.682583	1.52926566663532	high	3.40653039148457
GSM2236004	3.78082191780822	1	5.714086	4.549195	4.647721	3.901153	9.261963	9.43374	5.063353	0.613150409015889	low	2.33311481513444
GSM2236005	0.73972602739726	1	6.659892	4.306466	6.961434	3.489494	10.708251	5.212843	5.182571	1.24154102872074	high	6.39341450942145
GSM2236007	1.72602739726027	1	7.007358	5.852222	7.204998	4.520266	6.703369	4.343418	10.196519	1.43177998002415	high	4.67597460677771
GSM2236008	2.46575342465753	1	6.33402	6.66999	5.536438	3.291469	7.982723	3.484865	13.30462	1.47218032089232	high	3.40653039148457
GSM2236010	3.12328767123288	1	5.833223	4.419501	3.672368	3.300921	8.774519	7.622106	7.609969	0.763169310788676	low	2.04789110169937
GSM2236013	4.35616438356164	1	5.844783	5.312492	6.648197	4.918245	7.032136	5.067038	4.697598	1.13503445120791	high	2.71499383441773
GSM2236014	8.63013698630137	1	9.250881	4.634372	6.237089	3.857545	3.295625	6.365819	4.050441	0.301892902834048	low	2.09274907951365
GSM2236019	7.56164383561644	1	5.769985	4.572684	7.22639	3.744079	4.030017	7.790445	5.277696	0.701757771847918	low	4.69931889227609
GSM2236020	8.95890410958904	0	8.767825	4.662563	5.808602	3.087539	3.949835	9.565741	7.987726	0.27727255800211	low	1.86693835028034
GSM2236025	3.20547945205479	1	6.628199	5.712494	5.08898	3.709438	6.805986	5.151189	9.265295	0.87785255093977	low	2.06561599750101
GSM2236026	5.26027397260274	1	6.095344	7.197235	6.188222	3.11507	5.221562	3.592368	13.632988	1.21363122163833	high	4.14502039866271
GSM2236027	10.1917808219178	0	5.953914	6.160627	5.569318	3.365573	8.436057	8.94688	12.529045	0.860451388062445	low	2.8353682021487
GSM2236031	11.013698630137	0	6.963762	4.577361	4.980451	3.061351	6.922862	7.595154	7.152566	0.545881014365538	low	1.16752091177829
GSM2236033	9.86301369863014	0	4.356475	4.262854	4.21785	3.977854	6.203105	4.394528	9.719778	2.06235274163076	high	3.93196000394423
GSM2236036	3.36986301369863	0	5.782831	4.014926	4.209884	3.34278	5.511991	5.072567	5.770219	0.840048477485706	low	0.746065547696224
GSM2236039	3.45205479452055	0	5.441736	9.847891	5.450755	3.694553	7.508202	5.207076	5.123339	0.32841013112995	low	1.12793995763925
GSM2236040	3.04109589041096	0	7.516235	4.233643	6.630582	4.357585	9.31993	7.872782	5.525778	0.796925639279957	low	2.23371180735682
GSM2236041	3.36986301369863	0	5.912325	5.527938	5.997928	3.95003	10.09552	5.759635	7.399	1.20354165118653	high	2.81376993525985
GSM2236042	3.04109589041096	0	5.378439	4.385723	4.163034	3.244204	4.485052	8.859623	6.372817	0.499397260473415	low	3.22990113717602
GSM2236044	11.5890410958904	0	4.829025	4.068703	4.714679	3.495287	7.940617	4.339128	6.381631	1.53835735554884	high	2.97598242649308
GSM2236048	8.38356164383562	0	7.186116	5.393743	4.04996	3.262239	5.003865	8.002841	4.303665	0.253893237036697	low	1.88544451985133
GSM2236050	8.3013698630137	0	5.499349	4.010505	4.10057	3.442928	7.728118	5.377726	6.007228	1.03097426463852	high	4.14502039866271
GSM2236051	3.12328767123288	1	6.27642	3.95985	4.27278	3.001353	7.080189	5.624953	10.952198	1.2450120197027	high	2.81344932571825
GSM2236052	9.53424657534247	0	5.55542	4.212416	5.035091	3.585896	5.964733	5.607719	7.047336	1.06734873414476	high	3.74863314110745
GSM2236053	1.80821917808219	1	5.450789	4.875284	4.32047	4.750974	7.951957	6.864188	11.391701	1.62181824771795	high	2.84860017713414
GSM2236057	3.04109589041096	1	5.807661	5.851274	4.494384	3.531712	9.057492	6.083784	6.484391	0.719339422846379	low	1.54334161780547
GSM2236060	3.04109589041096	1	6.076811	6.337821	8.826956	9.523326	6.568378	6.637425	8.01904	3.00646260246639	high	6.51090334374367
GSM2236062	10.6027397260274	0	7.951708	4.910151	7.624904	6.166291	5.956072	7.770669	5.813587	0.828207056233692	low	2.51341378513707
GSM2236065	9.78082191780822	0	6.165375	4.088115	4.466071	3.332842	3.519632	3.491482	11.92868	1.53379004766181	high	5.26089348816234
GSM2236066	10.4383561643836	0	5.868922	4.753776	3.774163	3.631287	8.24737	7.455633	11.477777	1.09391037048825	high	3.33147138694641
GSM2236067	1.3972602739726	1	7.599093	5.383625	6.477783	5.873674	3.582462	4.046954	10.346519	1.41754006499884	high	3.94889106839148
GSM2236068	3.45205479452055	1	6.78533	3.820577	4.87552	3.595148	5.589441	3.724748	14.227659	2.20971389979912	high	2.05642322151362
GSM2236072	2.71232876712329	1	7.935329	4.981535	6.66015	4.777094	3.505522	6.562268	9.400983	0.780205531379195	low	3.73316510324132
GSM2236077	3.12328767123288	0	7.39605	5.412713	4.542163	3.503289	6.153867	8.416408	5.30783	0.304475679903613	low	3.73037019636389
GSM2236079	11.5890410958904	0	7.315001	6.577381	5.718495	3.277244	4.686763	6.704596	4.424484	0.273007557538999	low	1.75829329515007
GSM2236083	0.575342465753425	1	5.765692	3.659301	3.221076	3.006925	4.070476	3.84863	5.594163	0.790138007225949	low	2.8350451316346
GSM2236086	12.2465753424658	0	9.762936	5.791819	6.70563	3.802781	5.89875	6.0236	5.383232	0.312761929285828	low	0.769220872525077
GSM2236090	2.54794520547945	1	7.302542	4.808869	6.564259	4.843044	7.602093	6.790196	6.483051	0.898856785374023	low	3.35917120393325
GSM2236091	10.1095890410959	1	6.721201	4.253032	6.021214	5.732446	7.164813	8.079496	7.853154	1.20465421188252	high	4.84413118084811
GSM2236092	12.2465753424658	0	7.087453	4.227886	5.674502	5.558999	7.094343	8.159618	7.219243	0.961140512383146	low	1.618483681104
GSM2236093	12.4109589041096	0	7.270338	4.046517	5.754484	5.453247	7.560564	8.814297	6.429038	0.835638535199093	low	1.65494858200063
