# Supplementary material for: A clinical predictive model for hearing recovery after middle ear cholesteatoma surgery based on machine learning
Source: Front Neurol. 2025 Dec 5;16:1673842. doi: 10.3389/fneur.2025.1673842 (PMC12714634; doi:10.3389/fneur.2025.1673842)
Supplement: Supplementary file 4 [file Data_Sheet_4.ZIP › supplementary file/logistics 实验组/4_C-index/新建 文本文档.txt]

lrm(formula = hearing ~ ossicular + granulation + prosthesis + 
    eustachian + deaf + dry + second + nasosinusitis + diabetes + 
    hypertension, data = non_tumor, x = T, y = T)

                       Model Likelihood       Discrimination    Rank Discrim.    
                             Ratio Test              Indexes          Indexes    
Obs           384    LR chi2     426.51       R2       0.906    C       0.991    
 0            154    d.f.            11      R2(11,384)0.661    Dxy     0.983    
 1            230    Pr(> chi2) <0.0001    R2(11,276.7)0.777    gamma   0.983    
max |deriv| 7e-05                             Brier    0.035    tau-a   0.473    

                  Coef    S.E.   Wald Z Pr(>|Z|)
Intercept          3.4839 1.1786  2.96  0.0031  
ossicular=Yes      3.3277 0.6970  4.77  <0.0001 
granulation=YES   -2.7104 0.8105 -3.34  0.0008  
prosthesis=PORP    2.8753 0.9310  3.09  0.0020  
prosthesis=TPRP    2.3423 0.8516  2.75  0.0059  
eustachian=YES     2.2732 0.7742  2.94  0.0033  
deaf=YES          -3.3787 0.7490 -4.51  <0.0001 
dry=moist          2.1648 0.9315  2.32  0.0201  
second=YES        -0.8191 0.6434 -1.27  0.2030  
nasosinusitis=YES -3.5035 0.6905 -5.07  <0.0001 
diabetes=YES      -1.9016 0.6306 -3.02  0.0026  
hypertension=YES  -3.5445 0.7654 -4.63  <0.0001 
> #install.packages("Hmisc")> library(Hmisc)> Cindex <- rcorrcens(non_tumor$hearing~predict(mylog))> Cindex
Somers' Rank Correlation for Censored Data    Response variable:non_tumor$hearing

                   C   Dxy  aDxy    SD      Z P   n
predict(mylog) 0.991 0.983 0.983 0.006 160.85 0 384
