# Supplementary material for: A clinical predictive model for hearing recovery after middle ear cholesteatoma surgery based on machine learning
Source: Front Neurol. 2025 Dec 5;16:1673842. doi: 10.3389/fneur.2025.1673842 (PMC12714634; doi:10.3389/fneur.2025.1673842)
Supplement: Supplementary file 4 [file Data_Sheet_4.ZIP › supplementary file/logistics 实验组/5_Calibration/Calibration.R]

#install.packages("rms")

library(rms)

setwd("C:\\Users\\zhaoy\\Desktop\\中耳炎二分类特征分析\\非肿瘤数据做临床预测模型配套资料\\logistics 实验组\\5_Calibration")

non_tumor<-read.table("input.txt",header=T,sep="\t")
 
non_tumor$ossicular<-factor(non_tumor$ossicular,labels=c("No","Yes"))
non_tumor$granulation<-factor(non_tumor$granulation,labels=c("NO","YES"))
non_tumor$prosthesis<-factor(non_tumor$prosthesis,labels=c("NO","PORP","TPRP"))
non_tumor$eustachian<-factor(non_tumor$eustachian,labels=c("NO","YES"))
non_tumor$deaf<-factor(non_tumor$deaf,labels=c("NO","YES"))
non_tumor$dry<-factor(non_tumor$dry,labels=c("dry","moist"))
non_tumor$second<-factor(non_tumor$second,labels=c("NO","YES"))
non_tumor$nasosinusitis<-factor(non_tumor$nasosinusitis,labels=c("NO","YES"))
non_tumor$diabetes<-factor(non_tumor$diabetes,labels=c("NO","YES"))
non_tumor$hypertension<-factor(non_tumor$hypertension,labels=c("NO","YES"))

ddist <- datadist(non_tumor)
options(datadist="ddist")

mylog<-lrm(hearing~ossicular + granulation + prosthesis + eustachian + deaf + dry + second + nasosinusitis + diabetes + hypertension,data=non_tumor,x=T,y=T)

mylog

mycal<-calibrate(mylog,method="boot",B=1000)

pdf("Calibration1.pdf")
plot(mycal,xlab="Nomogram-predicted probability of hearing",ylab="Actual diagnosed hearing (proportion)",sub=F)
dev.off()
