# Supplementary material for: A clinical predictive model for hearing recovery after middle ear cholesteatoma surgery based on machine learning
Source: Front Neurol. 2025 Dec 5;16:1673842. doi: 10.3389/fneur.2025.1673842 (PMC12714634; doi:10.3389/fneur.2025.1673842)
Supplement: Supplementary file 4 [file Data_Sheet_4.ZIP › supplementary file/logistics 实验组/6_ROC/ROC.R]

#install.packages("ROCR")

library(ROCR)
library(rms)
setwd("C:\\Users\\zhaoy\\Desktop\\中耳炎二分类特征分析\\非肿瘤数据做临床预测模型配套资料\\logistics 实验组\\6_ROC")

non_tumor<-read.table("input.txt",header=T,sep="\t")
mylog<-lrm(hearing~ossicular + granulation + prosthesis + eustachian + deaf + dry + second + nasosinusitis + diabetes + hypertension,data=non_tumor,x=T,y=T)
pre_rate<-predict(mylog)
ROC1<- prediction(pre_rate,non_tumor$hearing) 
ROC2<- performance(ROC1,"tpr","fpr")
AUC <- performance(ROC1,"auc")

AUC

AUC<-0.930882 #Ҫ??Ϊ?Լ???AUC

pdf("ROC.pdf")
plot(ROC2,col="blue", xlab="False positive rate",ylab="True positive rate",lty=1,lwd=3,main=paste("AUC=",AUC))
abline(0,1,lty=2,lwd=3)
dev.off() 
