# Supplementary material for: A clinical predictive model for hearing recovery after middle ear cholesteatoma surgery based on machine learning
Source: Front Neurol. 2025 Dec 5;16:1673842. doi: 10.3389/fneur.2025.1673842 (PMC12714634; doi:10.3389/fneur.2025.1673842)
Supplement: Supplementary file 4 [file Data_Sheet_4.ZIP › supplementary file/logistics 实验组/8_bootstrapping/C-index.R]

library(rms)

setwd("C:\\Users\\scikuangren\\Desktop\\logistics\\8_bootstrapping")

non_tumor<-read.table("input.txt",header=T,sep="\t")
 
non_tumor$Use_of_GC<-factor(non_tumor$Use_of_GC,labels=c("No","Yes"))
non_tumor$Use_of_NSAIDs<-factor(non_tumor$Use_of_NSAIDs,labels=c("No","Yes"))
non_tumor$Number_of_questions<-factor(non_tumor$Number_of_questions,labels=c("0","1",">=2"))
non_tumor$Education_level<-factor(non_tumor$Education_level,labels=c("Primary","Secondary","Higher"))
non_tumor$Distance<-factor(non_tumor$Distance,labels=c("No","Yes"))

ddist <- datadist(non_tumor)
options(datadist="ddist")

mylog<-lrm(Status~Use_of_GC + Use_of_NSAIDs + Number_of_questions + Education_level + Distance,data=non_tumor,x=T,y=T)
set.seed(300)
myc<-validate(mylog,method="b",B = 1000,pr=T,dxy=T)
c_index<-(myc[1,5]+1)/2
c_index
