# Supplementary material for: A clinical predictive model for hearing recovery after middle ear cholesteatoma surgery based on machine learning
Source: Front Neurol. 2025 Dec 5;16:1673842. doi: 10.3389/fneur.2025.1673842 (PMC12714634; doi:10.3389/fneur.2025.1673842)
Supplement: Supplementary file 4 [file Data_Sheet_4.ZIP › supplementary file/logistics 实验组/8_bootstrapping/non_tumordev.csv]

	id	hearing	gender	age	time	operation	ossicular	granulation	prosthesis	eustachian	deaf	dry	second	nasosinusitis	diabetes	hypertension
1	1	0	1	1	2	1	0	1	0	1	1	0	1	0	0	0
2	2	0	1	2	2	1	1	1	1	1	1	1	1	1	1	1
3	3	1	1	1	1	1	1	0	2	0	0	1	0	1	0	1
4	4	1	2	2	1	0	1	0	1	1	0	1	0	0	1	1
5	5	1	2	2	1	2	0	1	2	1	1	0	0	1	0	0
6	6	0	2	1	1	2	1	0	1	0	1	0	0	1	0	1
7	7	1	2	1	2	0	1	0	1	1	0	0	0	0	0	0
8	8	1	2	0	2	0	1	1	1	1	1	1	0	1	0	0
10	10	0	2	2	2	1	0	1	2	0	1	0	1	1	0	1
11	11	1	1	2	2	1	1	1	1	1	0	1	0	1	0	0
12	12	1	2	2	1	0	1	0	1	1	0	0	0	1	0	0
16	16	0	2	2	2	2	0	1	2	0	1	0	0	1	0	1
17	17	1	1	1	1	0	1	0	1	1	0	0	0	1	0	0
18	18	1	2	2	2	1	1	0	2	1	0	1	0	1	0	0
19	19	1	2	2	2	2	1	0	1	1	0	1	0	1	0	0
21	21	1	1	1	2	1	1	0	1	1	0	0	0	1	1	0
22	22	1	1	1	2	0	1	0	2	1	0	0	0	1	0	0
24	24	1	1	2	2	2	1	0	2	1	0	0	0	1	0	0
25	25	1	2	2	1	1	1	0	1	1	0	0	0	1	0	0
26	26	1	1	2	2	0	1	0	2	1	0	0	0	1	0	0
27	27	1	2	1	2	1	1	0	1	1	0	0	0	1	0	0
28	28	1	1	1	2	0	1	0	1	1	0	0	1	1	1	0
30	30	0	2	1	1	0	0	1	2	0	1	0	1	1	1	1
32	32	1	2	2	2	2	1	0	2	1	0	0	0	1	0	0
33	33	1	2	1	1	1	1	0	1	1	0	0	1	1	0	0
34	34	0	1	2	1	2	0	1	0	0	1	0	0	0	0	1
36	36	0	1	0	1	1	1	1	2	0	1	0	0	1	1	1
37	37	0	1	0	0	2	1	1	1	0	1	0	0	1	0	0
38	38	1	2	2	1	2	1	0	2	1	0	0	0	1	0	0
40	40	1	1	0	1	1	1	0	2	1	0	0	1	1	0	0
41	41	1	2	2	2	2	1	0	2	1	0	0	1	1	0	0
42	42	1	2	2	2	2	1	0	1	1	0	0	1	1	1	0
43	43	0	1	2	2	1	0	1	1	0	1	0	0	0	1	1
44	44	0	2	0	2	1	0	1	2	0	1	0	0	1	1	0
46	46	0	1	2	2	1	1	1	2	0	1	0	0	0	1	1
47	47	1	2	2	1	1	1	0	1	1	0	0	1	0	0	0
50	50	0	2	2	1	2	0	1	1	0	1	0	1	0	1	1
51	51	0	1	2	0	2	1	1	2	0	1	0	0	0	1	1
52	52	0	1	2	2	1	1	1	0	0	1	0	1	1	1	1
53	53	0	2	0	2	2	0	1	1	0	1	0	0	0	1	1
54	54	0	2	1	2	2	0	1	2	0	1	0	0	1	1	1
55	55	1	1	1	2	2	1	0	1	1	0	0	1	0	0	0
56	56	1	2	2	2	2	1	1	2	1	0	0	1	0	0	0
57	57	1	2	0	2	1	1	1	1	1	0	0	1	0	0	0
58	58	1	1	1	2	1	1	1	1	1	0	0	1	0	0	0
59	59	1	1	2	1	1	1	0	1	1	0	0	1	1	0	0
61	61	1	2	1	2	2	1	0	1	1	0	0	1	1	0	1
63	63	0	2	2	1	0	0	1	0	0	1	0	0	0	1	1
65	65	0	2	1	2	0	1	1	2	0	1	0	1	0	1	1
66	66	0	2	1	1	1	0	1	1	0	1	0	1	0	1	0
67	67	0	2	2	2	1	0	1	2	0	1	0	0	1	1	0
68	68	0	2	0	1	2	0	0	0	0	1	0	0	0	1	0
69	69	1	2	2	0	2	1	0	1	1	0	0	1	1	0	1
70	70	1	2	1	1	0	1	0	2	1	0	0	1	1	0	1
71	71	1	1	0	1	0	1	0	2	1	0	0	1	1	0	1
73	73	1	1	1	1	1	1	0	1	1	0	0	1	1	0	1
75	75	1	2	0	1	1	1	0	1	1	0	1	1	1	0	0
76	76	0	2	2	1	1	1	0	0	0	1	0	0	1	1	0
78	78	0	2	2	2	0	0	1	2	0	1	0	0	1	0	1
79	79	1	1	1	2	0	1	0	1	0	0	1	1	1	0	0
80	80	1	1	0	1	1	1	0	2	0	1	1	1	1	0	0
81	81	0	1	2	2	0	0	0	0	0	1	0	1	1	1	0
82	82	1	2	2	2	0	1	0	1	0	0	1	1	1	0	1
83	83	0	2	0	2	0	0	1	1	1	1	0	0	1	0	1
85	85	1	2	2	2	0	1	0	1	1	1	1	1	1	0	1
88	88	1	2	2	1	1	1	0	2	1	0	0	1	1	0	1
89	89	1	1	1	2	2	1	0	2	1	0	0	1	1	0	1
90	90	1	2	1	1	2	1	0	2	0	0	0	1	1	1	0
92	92	1	1	1	2	1	1	0	2	1	0	0	0	1	0	0
94	94	0	2	0	2	1	0	1	0	1	1	0	0	1	0	1
96	96	1	2	2	0	0	1	0	2	0	0	0	0	1	0	0
103	103	1	1	1	1	0	1	0	1	1	0	0	0	1	0	0
104	104	1	2	1	1	0	1	0	1	1	0	0	0	1	0	0
105	105	1	2	1	1	1	1	0	2	1	0	0	0	1	0	0
106	106	0	2	2	2	1	0	1	0	1	1	0	0	1	1	1
108	108	0	1	1	1	0	0	1	1	1	1	0	1	1	0	0
110	110	0	2	0	2	0	0	1	1	1	1	0	1	1	0	0
112	112	1	2	1	2	0	1	0	2	1	0	0	0	1	0	0
113	113	0	2	0	1	2	0	1	0	1	1	0	0	1	1	1
114	114	0	2	2	2	2	0	1	1	1	1	1	0	1	1	1
116	116	1	1	2	2	2	1	0	1	1	0	0	0	1	0	1
117	117	1	1	1	2	2	1	0	2	1	0	1	0	1	0	0
119	119	1	2	1	2	2	1	0	1	1	0	1	0	1	0	0
120	120	0	2	2	1	2	0	1	1	1	1	1	0	1	1	1
121	121	1	1	2	0	2	1	0	2	1	0	1	0	1	0	1
123	123	1	2	1	0	2	1	0	2	1	0	1	0	1	0	0
124	124	1	1	1	1	0	1	0	2	1	0	0	0	1	0	0
125	125	1	2	0	1	1	1	0	1	1	0	0	0	1	0	0
126	126	0	2	2	1	1	0	1	2	1	0	1	0	1	1	1
127	127	1	1	0	1	0	1	1	1	1	0	0	0	1	0	0
128	128	1	1	2	1	0	1	0	2	1	1	0	0	1	0	0
129	129	1	2	0	1	0	1	0	1	1	1	0	0	1	0	0
130	130	1	2	0	1	0	0	0	1	1	0	0	0	1	0	0
132	132	0	1	0	2	0	0	1	0	1	0	0	0	0	1	0
133	133	0	2	1	1	2	0	1	2	1	0	1	1	0	1	1
135	135	0	1	0	2	2	0	1	2	1	1	0	1	1	1	1
138	138	1	2	1	1	1	0	1	2	1	0	0	0	1	1	0
139	139	1	1	0	2	0	0	1	1	1	0	0	0	1	1	0
141	141	1	1	1	2	0	1	0	1	1	0	0	0	1	1	0
142	142	1	2	2	2	0	1	0	2	1	0	0	0	1	1	0
144	144	0	1	0	2	0	0	1	0	1	1	1	1	1	1	0
145	145	0	2	2	1	0	0	1	1	1	1	1	1	1	1	1
146	146	0	2	2	0	0	0	1	2	1	1	0	1	1	1	1
147	147	1	2	0	1	2	0	0	1	1	0	1	0	1	1	0
148	148	1	2	2	0	2	0	1	2	1	0	1	0	1	1	0
149	149	0	2	2	1	2	0	1	1	1	1	0	1	1	1	1
150	150	0	1	1	1	2	0	1	2	1	1	0	1	1	1	1
151	151	0	2	2	1	1	0	1	1	1	1	0	1	1	1	1
153	153	0	1	2	1	0	0	1	1	1	1	1	1	1	0	1
154	154	0	1	0	1	0	0	1	2	1	1	0	1	1	0	1
155	155	0	2	1	1	0	0	1	1	1	1	0	1	1	1	1
156	156	1	2	0	2	2	0	1	2	1	0	1	0	1	1	1
157	157	1	1	0	2	0	1	0	2	1	0	1	0	1	1	0
158	158	0	2	2	1	1	0	1	1	1	1	0	1	1	1	1
162	162	0	2	2	1	0	0	1	0	1	1	0	1	1	0	1
163	163	1	2	2	1	2	0	1	2	1	0	0	0	0	1	0
164	164	0	2	1	1	2	0	1	1	1	1	0	1	1	0	1
165	165	0	1	1	2	1	0	1	2	1	1	0	1	1	1	1
167	167	1	2	2	2	1	1	0	1	1	0	0	0	0	1	0
168	168	1	1	2	1	2	0	1	2	1	0	0	0	0	1	0
170	170	0	2	1	1	2	0	1	2	1	1	0	0	1	0	1
172	172	0	1	2	1	1	0	0	2	1	1	0	0	1	1	1
174	174	0	2	1	1	0	0	0	2	1	1	0	0	1	1	1
175	175	0	1	1	1	0	0	1	1	1	1	0	0	0	1	1
176	176	1	1	1	1	0	0	0	1	1	0	0	0	0	1	0
177	177	1	2	1	0	2	0	0	2	1	0	0	0	0	1	0
179	179	0	2	1	2	1	0	1	1	0	1	0	0	0	1	1
181	181	1	1	2	2	0	0	0	0	1	0	0	0	0	1	1
183	183	1	1	0	1	2	0	0	2	0	0	0	0	0	1	1
185	185	0	2	2	1	1	0	1	2	0	1	0	1	1	1	1
186	186	1	2	1	2	1	0	1	1	0	0	0	0	0	1	0
188	188	1	1	2	1	0	0	1	1	0	0	0	0	0	1	0
189	189	0	2	2	2	0	0	1	2	1	1	0	0	1	1	0
190	190	1	2	2	2	2	0	0	1	0	0	0	0	0	1	0
193	193	1	2	0	1	1	0	0	2	1	0	0	0	0	1	0
194	194	1	2	2	2	0	0	0	2	1	0	1	0	0	1	0
196	196	0	2	2	2	2	0	1	0	1	1	0	1	1	0	1
197	197	1	1	0	1	2	1	0	1	1	0	1	0	0	1	1
198	198	1	1	2	1	2	0	1	2	1	0	1	0	0	1	1
199	199	0	2	0	1	1	0	0	0	1	1	0	0	1	0	1
200	200	0	2	2	2	1	0	0	0	1	0	0	0	1	0	1
201	201	1	2	1	0	0	0	0	1	1	0	1	0	0	1	0
202	202	1	2	2	2	0	0	0	1	1	0	0	0	0	1	0
204	204	1	2	0	2	2	0	1	1	1	0	0	0	0	1	0
205	205	0	1	2	2	0	0	1	1	1	1	0	0	1	0	1
206	206	0	2	1	2	1	0	1	2	1	0	0	1	1	0	1
207	207	1	1	0	1	1	1	0	0	1	1	0	0	0	1	0
208	208	1	1	2	1	0	0	0	1	1	1	0	0	0	0	0
209	209	1	1	0	1	0	0	0	2	1	1	0	0	0	0	0
210	210	0	2	0	2	1	0	1	1	1	1	0	0	1	0	1
211	211	1	2	0	1	1	0	1	2	1	0	0	0	0	0	0
212	212	1	2	2	1	0	1	0	1	1	1	0	0	0	1	0
214	214	1	2	1	2	0	0	0	1	1	0	0	0	0	1	0
215	215	1	1	0	1	2	0	0	2	1	0	0	0	0	1	1
216	216	0	1	0	1	2	0	1	1	1	1	0	0	1	1	1
217	217	0	1	1	2	1	0	1	1	1	1	0	1	1	1	0
218	218	1	1	1	2	1	0	0	2	1	0	0	0	0	1	0
219	219	1	1	1	2	1	0	0	1	1	0	0	0	0	1	0
220	220	0	1	0	1	2	0	1	0	1	1	0	1	1	0	0
221	221	0	2	2	2	2	0	1	1	1	1	0	1	1	0	1
222	222	1	1	0	1	2	0	1	2	1	1	0	0	0	1	0
223	223	1	1	1	2	2	0	0	0	1	1	0	0	0	1	0
224	224	0	1	2	1	1	0	1	1	1	1	0	0	1	1	0
227	227	0	1	1	2	0	0	1	2	1	1	0	0	0	1	1
229	229	1	2	1	1	2	1	0	2	1	0	0	0	0	1	0
230	230	1	1	0	1	0	0	1	1	1	0	0	0	0	0	0
231	231	0	2	2	1	1	0	1	2	1	1	0	0	0	1	0
232	232	0	2	0	2	1	0	1	1	1	1	0	0	0	0	0
235	235	0	1	2	1	0	0	1	0	1	1	0	1	0	1	1
236	236	0	1	1	1	1	0	1	1	1	1	0	1	0	0	1
242	242	1	2	1	1	2	1	0	2	1	0	0	0	0	0	0
243	243	0	1	1	2	1	0	1	1	1	1	0	1	1	0	0
244	244	0	1	0	2	1	0	1	2	1	1	1	1	0	0	0
246	246	1	2	2	1	2	1	0	2	1	1	0	0	0	0	0
248	248	1	2	1	1	2	0	0	1	1	0	0	0	0	0	1
249	249	0	2	2	1	2	0	1	2	1	1	1	1	0	1	1
250	250	0	2	1	2	1	0	1	0	1	1	0	1	0	0	1
253	253	1	2	1	1	0	0	1	1	1	1	1	0	0	0	0
254	254	0	2	0	1	0	0	1	0	1	1	0	1	0	0	1
255	255	0	2	0	1	2	0	1	1	1	1	0	1	1	1	0
256	256	0	2	1	2	0	1	1	2	1	1	0	1	0	1	0
257	257	0	2	2	2	1	1	1	0	1	1	0	1	0	1	1
259	259	0	1	2	2	0	0	1	2	1	1	1	0	0	1	1
262	262	1	2	1	1	1	1	1	1	1	1	1	0	0	0	0
265	265	1	1	1	2	1	1	0	2	1	1	1	0	0	0	0
267	267	1	2	1	1	2	0	1	1	1	0	1	0	0	0	0
269	269	1	2	2	1	1	1	1	1	1	0	1	0	0	0	0
270	270	0	2	1	2	1	1	1	0	1	1	0	0	1	1	0
271	271	0	2	1	2	1	0	0	2	1	0	0	0	0	1	1
272	272	1	1	1	2	2	1	0	2	1	0	1	0	0	0	0
273	273	1	2	2	2	2	1	0	0	0	0	0	0	0	0	0
274	274	1	1	1	2	2	1	0	2	0	0	1	0	0	0	0
276	276	0	1	2	2	1	0	1	2	1	1	0	0	0	1	0
277	277	1	1	0	1	1	1	0	0	1	1	1	0	0	0	0
279	279	1	1	1	0	0	1	0	2	1	0	1	0	0	0	0
280	280	1	2	1	2	0	1	0	1	0	0	1	0	0	0	0
281	281	1	2	1	1	2	1	1	2	0	1	0	0	0	1	0
282	282	0	2	1	1	0	0	1	1	1	1	0	0	0	1	1
283	283	1	2	1	1	1	1	1	2	0	0	0	0	0	1	0
284	284	1	1	1	1	1	1	1	1	0	0	0	0	0	1	0
285	285	0	2	1	1	0	0	1	2	1	1	0	1	0	1	0
286	286	0	1	0	1	2	0	1	1	0	1	0	0	0	1	0
287	287	1	2	1	2	0	1	1	1	0	0	0	0	0	1	0
288	288	1	1	0	2	1	1	1	2	0	0	0	0	0	1	0
289	289	0	1	2	2	1	0	1	0	1	1	0	0	0	1	1
291	291	0	2	0	1	1	0	1	0	1	0	0	1	0	1	1
294	294	0	1	0	2	2	0	1	0	1	1	0	0	1	1	1
295	295	0	1	1	2	1	0	1	1	0	1	0	0	1	0	0
299	299	0	1	1	2	2	0	1	1	1	1	0	0	1	1	1
300	300	1	1	1	2	2	1	0	2	0	0	0	0	0	1	0
301	301	1	2	1	1	2	1	0	1	0	0	0	0	0	1	0
304	304	1	2	1	1	0	1	0	1	0	1	0	0	0	1	0
305	305	1	1	1	2	0	1	0	2	0	0	0	0	0	1	0
306	306	1	2	0	2	0	1	0	2	0	0	0	0	0	1	0
307	307	1	1	0	2	2	1	0	2	0	0	0	0	0	1	0
309	309	0	2	1	1	1	0	1	0	1	1	1	0	0	1	1
310	310	0	1	0	1	1	1	1	0	0	0	0	1	1	1	1
311	311	1	1	2	2	0	1	0	1	0	0	0	0	0	1	0
312	312	1	1	1	2	2	1	0	2	0	0	0	0	0	1	0
313	313	0	2	0	2	1	0	1	0	1	1	0	1	1	1	1
314	314	1	1	2	2	0	1	1	1	0	1	1	0	0	0	1
315	315	0	2	1	1	1	0	1	1	1	1	0	0	1	1	1
316	316	0	2	1	2	1	0	1	2	1	1	0	0	1	1	1
317	317	1	1	1	1	1	1	0	0	0	1	1	0	0	0	0
318	318	1	1	2	1	2	1	1	1	0	0	1	0	0	1	0
323	323	1	2	1	1	0	1	0	2	0	0	1	0	0	0	0
324	324	1	2	2	1	1	0	0	1	1	0	1	0	0	0	0
326	326	1	1	1	2	2	1	0	1	1	0	1	0	0	1	0
329	329	1	1	1	2	2	0	1	1	1	0	1	0	1	0	0
330	330	1	1	1	2	1	0	1	2	1	0	1	0	0	0	0
331	331	1	1	2	2	0	0	1	2	1	0	1	0	1	0	1
332	332	0	1	1	1	1	0	1	0	1	1	0	0	1	1	0
333	333	0	2	2	0	1	1	1	1	1	1	0	0	1	1	0
334	334	0	2	1	0	0	0	1	2	1	1	0	0	1	1	1
335	335	0	2	1	2	0	0	1	0	1	1	0	1	1	1	1
337	337	0	1	2	1	0	0	0	2	1	1	0	0	1	1	1
338	338	1	2	2	1	1	1	0	1	1	0	1	0	1	0	0
339	339	1	1	1	2	2	1	1	2	1	0	1	0	0	0	0
340	340	1	1	2	2	1	1	0	1	1	0	1	0	0	0	0
342	342	1	2	1	2	1	1	0	1	1	0	1	0	0	0	1
344	344	1	1	1	2	0	1	0	1	1	0	1	0	0	0	0
345	345	0	1	1	1	0	0	0	1	1	1	0	1	1	1	1
346	346	0	1	2	1	0	0	1	2	1	1	0	0	1	1	1
347	347	0	1	1	1	0	0	1	2	1	1	0	1	1	1	1
349	349	0	1	2	1	2	0	1	0	0	1	1	0	1	1	1
352	352	1	2	1	1	1	1	0	1	1	0	1	0	0	1	0
353	353	1	1	1	2	2	1	0	2	1	0	1	0	0	1	0
355	355	1	1	0	2	0	1	0	2	1	0	1	0	0	0	0
356	356	1	2	1	2	1	1	0	1	0	0	0	0	0	0	0
361	361	0	1	2	1	2	0	1	1	0	1	0	0	1	1	1
362	362	0	2	1	1	0	0	1	2	1	1	0	0	1	1	1
363	363	1	1	1	2	0	1	0	1	0	1	1	0	0	0	1
364	364	1	1	0	2	0	1	0	2	0	0	0	0	0	0	0
366	366	0	1	1	2	1	0	1	2	1	1	0	0	1	1	1
368	368	0	2	1	2	1	0	1	2	1	1	0	0	1	1	1
369	369	1	2	2	1	0	1	1	1	0	0	1	0	0	1	0
370	370	0	1	1	1	1	0	1	1	0	1	0	1	1	1	0
371	371	1	2	1	1	1	1	0	2	0	0	0	0	0	0	0
372	372	1	1	0	2	0	1	1	1	0	0	1	0	0	0	0
373	373	1	2	1	1	1	1	0	1	0	0	0	0	1	1	0
374	374	1	2	0	1	1	1	0	1	0	0	0	0	0	0	0
375	375	0	1	0	1	1	0	1	0	1	1	0	0	1	1	0
376	376	0	2	0	1	2	0	1	0	1	1	0	0	1	1	0
377	377	0	1	2	2	2	0	1	1	1	1	0	0	1	1	0
378	378	0	2	1	2	2	1	1	2	1	1	0	0	1	1	1
379	379	0	2	0	2	0	0	1	0	0	1	0	1	1	1	1
380	380	1	2	2	2	0	1	0	1	1	0	1	0	0	1	0
382	382	0	2	2	2	1	0	1	1	1	1	0	0	1	1	0
383	383	0	2	1	2	2	0	0	2	0	1	0	0	1	1	1
386	386	1	2	1	1	1	1	1	1	1	0	0	0	0	1	0
388	388	1	2	1	2	0	1	0	1	1	0	0	0	0	0	0
389	389	1	2	1	2	1	1	0	1	1	0	0	0	0	0	0
391	391	0	1	2	1	1	0	0	0	0	1	0	0	1	1	0
392	392	0	2	1	2	2	0	1	2	1	1	0	1	1	1	1
393	393	0	2	2	1	2	0	1	2	1	1	0	0	1	1	0
396	396	1	1	1	2	2	1	1	1	1	0	0	0	0	0	0
397	397	0	1	1	1	1	0	0	1	0	1	0	0	1	1	1
399	399	0	1	1	1	1	1	1	1	1	1	0	1	1	1	0
400	400	1	1	2	1	2	0	0	1	1	0	0	0	0	0	0
401	401	1	1	2	2	1	0	0	1	1	0	0	0	0	0	0
402	402	1	1	2	2	0	1	0	2	1	0	0	0	0	0	0
405	405	1	1	2	2	2	0	0	1	0	0	0	0	0	0	0
406	406	1	2	0	2	1	1	0	1	0	1	0	0	0	0	0
407	407	1	1	2	2	1	0	0	2	0	1	0	0	0	0	0
408	408	1	1	2	1	1	0	0	1	0	1	0	0	0	1	0
409	409	1	2	2	1	2	0	1	1	0	1	1	0	0	0	1
410	410	1	1	0	1	2	0	0	2	0	1	1	0	0	0	0
411	411	1	1	0	2	2	0	0	1	1	1	1	0	0	0	0
414	414	1	2	1	2	1	0	0	1	1	1	0	0	0	0	0
415	415	1	2	0	1	0	0	0	2	1	1	0	0	0	0	0
416	416	0	1	0	2	1	0	1	0	1	1	0	0	1	1	0
417	417	0	1	1	1	2	0	0	1	1	1	0	0	1	1	1
418	418	0	2	1	1	1	0	1	2	1	1	0	1	1	1	1
419	419	0	1	2	1	0	0	0	0	1	1	1	0	1	1	1
420	420	1	2	1	2	1	0	0	1	1	1	0	0	0	0	0
421	421	0	2	0	1	1	0	1	2	1	1	1	1	1	0	1
422	422	1	2	2	1	2	1	0	1	1	1	0	0	0	0	0
423	423	0	1	2	1	0	0	0	2	1	1	0	0	1	0	1
424	424	1	2	1	1	1	0	1	1	1	1	0	1	0	0	0
426	426	0	2	0	2	1	0	1	1	0	1	0	1	0	1	1
427	427	1	1	2	2	0	0	1	2	1	1	0	1	0	0	0
429	429	1	2	0	2	1	0	1	1	1	1	0	1	0	0	0
430	430	1	2	1	2	0	0	0	2	1	1	0	1	0	0	0
431	431	1	2	0	2	1	0	1	2	1	1	0	1	0	0	0
432	432	1	2	0	1	1	0	1	1	1	1	0	1	0	1	0
435	435	0	1	0	1	2	0	1	0	0	1	0	1	0	1	1
436	436	1	2	2	1	2	1	1	2	1	1	0	1	0	1	0
439	439	0	1	1	2	1	0	1	0	0	1	0	0	0	1	1
440	440	0	1	0	2	1	0	1	1	0	1	0	0	1	1	1
442	442	1	1	0	2	1	1	1	0	1	1	0	1	0	1	0
445	445	1	1	2	2	2	0	1	1	1	1	1	1	0	0	0
447	447	1	2	1	1	2	1	1	1	0	1	1	1	0	0	0
448	448	0	2	1	1	2	0	1	2	0	1	0	1	1	0	1
449	449	1	1	2	2	1	1	1	1	0	1	1	1	0	1	0
450	450	0	1	1	2	0	0	1	2	0	1	0	1	1	0	1
451	451	1	2	1	2	1	1	1	1	0	1	1	1	0	0	0
452	452	0	2	1	2	1	0	1	1	0	1	0	1	1	1	1
453	453	0	2	0	1	2	0	1	2	0	1	0	1	1	1	1
454	454	1	1	1	2	1	1	1	2	1	1	1	1	0	0	1
456	456	0	2	0	1	1	0	1	0	0	1	0	1	1	1	1
457	457	0	2	1	1	1	0	1	1	0	1	0	1	1	0	0
458	458	1	1	0	2	2	1	1	2	1	1	1	0	0	0	0
459	459	0	1	1	1	1	0	1	0	0	1	0	1	1	1	0
460	460	1	1	0	1	1	1	1	1	1	1	1	0	0	0	0
461	461	1	1	2	1	2	1	1	2	1	1	0	0	0	0	0
462	462	1	2	2	1	2	1	1	1	1	1	0	0	0	0	1
463	463	1	1	0	2	2	1	1	2	1	1	0	0	0	0	0
464	464	1	1	2	2	2	1	1	1	1	1	0	0	1	1	0
466	466	0	1	0	1	2	0	1	1	0	1	0	1	1	0	0
467	467	1	1	1	2	1	1	1	2	1	1	0	0	0	0	0
468	468	1	1	0	1	0	1	1	1	1	1	0	0	0	0	0
469	469	1	2	1	1	1	1	1	1	1	1	0	0	0	0	0
472	472	1	2	2	2	2	1	1	2	1	1	0	1	0	1	0
474	474	1	2	1	2	1	1	1	1	1	1	0	0	1	0	0
475	475	1	2	1	2	0	1	1	2	1	1	0	0	0	0	0
476	476	0	2	2	2	1	0	1	0	0	1	0	1	1	1	0
478	478	0	1	2	2	2	0	1	1	0	0	0	1	1	1	0
480	480	1	2	1	1	2	1	1	0	1	1	0	1	0	0	0
481	481	1	1	2	1	1	1	1	2	1	1	0	1	0	1	0
482	482	0	2	2	2	0	0	1	1	0	0	0	1	1	1	0
483	483	0	2	1	2	1	0	1	1	0	1	0	1	1	0	1
484	484	1	2	2	2	1	1	1	2	1	1	0	1	1	0	0
485	485	0	1	2	2	2	0	1	0	0	1	0	1	1	0	1
488	488	1	2	2	1	1	1	1	1	1	1	0	1	0	0	0
489	489	1	2	0	1	1	1	1	2	1	1	0	1	0	0	0
490	490	1	1	1	1	0	1	1	1	1	1	0	1	0	1	1
491	491	1	1	0	2	0	1	1	2	1	1	0	1	0	0	0
492	492	1	2	0	1	0	1	1	1	1	1	0	1	0	0	0
493	493	1	1	0	1	2	1	1	2	1	1	1	1	0	1	0
494	494	1	2	0	1	1	1	1	1	1	1	1	1	0	0	0
496	496	0	2	2	2	1	0	1	2	0	1	0	1	1	1	1
497	497	1	1	0	2	1	1	1	2	1	1	1	1	0	1	0
499	499	1	2	2	2	0	1	1	2	0	1	1	1	0	0	0
500	500	1	1	1	2	1	1	1	1	0	1	1	1	0	0	0
501	501	1	2	0	1	1	1	1	1	0	1	0	1	0	0	0
502	502	1	1	0	1	0	1	1	2	0	1	0	0	0	0	0
503	503	0	2	0	1	0	0	1	0	0	1	0	1	1	1	1
505	505	1	2	2	2	0	1	1	2	0	1	0	1	0	0	0
506	506	1	2	2	2	1	1	1	0	0	0	0	0	0	0	0
507	507	0	2	1	2	1	0	1	1	0	1	0	0	1	1	1
508	508	0	2	1	1	0	0	1	2	0	1	0	0	1	1	1
509	509	1	1	1	2	0	1	0	1	0	0	0	0	0	1	0
510	510	0	1	0	1	0	1	1	2	0	1	0	1	1	1	0
513	513	1	2	0	1	1	1	1	1	0	1	0	1	0	0	0
514	514	1	1	0	2	0	0	1	2	1	1	0	0	0	1	0
516	516	1	2	1	2	0	1	0	1	1	1	0	1	0	0	1
517	517	0	2	0	2	2	0	1	2	0	1	0	0	1	1	1
518	518	1	1	1	2	1	0	1	0	1	1	0	1	0	0	0
520	520	1	1	2	1	1	0	0	1	1	1	0	1	0	0	0
521	521	1	2	0	1	1	0	0	0	1	1	0	1	0	1	0
523	523	1	1	1	2	0	0	0	2	1	1	0	1	0	0	0
525	525	1	1	0	1	2	1	0	2	1	0	0	1	0	0	0
526	526	1	2	1	1	1	0	1	2	1	0	0	1	0	0	0
527	527	1	2	2	1	0	0	0	2	1	1	0	1	0	1	0
529	529	1	2	1	2	1	0	1	2	1	0	0	1	0	0	0
531	531	1	1	0	2	0	0	1	2	1	0	1	1	0	0	0
532	532	1	2	2	2	0	1	1	2	1	0	1	1	0	0	1
535	535	1	1	0	1	0	1	1	1	0	0	1	1	0	1	0
540	540	0	1	2	1	2	0	0	0	0	0	0	0	0	0	0
541	541	1	1	1	1	2	1	1	2	1	0	0	1	0	0	0
543	543	1	2	1	2	2	0	1	1	0	0	0	0	0	1	0
546	546	1	1	2	1	1	1	0	1	0	0	1	0	0	0	0
547	547	1	1	1	1	0	1	0	1	0	0	1	0	1	0	0
548	548	1	1	1	1	0	1	0	1	1	1	1	0	1	0	0
