# Supplementary material for: A clinical predictive model for hearing recovery after middle ear cholesteatoma surgery based on machine learning
Source: Front Neurol. 2025 Dec 5;16:1673842. doi: 10.3389/fneur.2025.1673842 (PMC12714634; doi:10.3389/fneur.2025.1673842)
Supplement: Supplementary file 4 [file Data_Sheet_4.ZIP › supplementary file/logistics 实验组/8_bootstrapping/non_tumorv.csv]

	id	hearing	gender	age	time	operation	ossicular	granulation	prosthesis	eustachian	deaf	dry	second	nasosinusitis	diabetes	hypertension
9	9	1	2	0	2	0	1	0	2	1	0	1	0	1	0	0
13	13	1	2	1	1	0	1	0	1	1	0	1	0	1	0	0
14	14	1	1	1	0	1	1	0	1	1	0	0	0	1	0	0
15	15	1	2	2	1	1	1	1	2	1	0	0	0	1	0	0
20	20	0	1	2	1	0	0	1	1	0	1	0	0	0	1	0
23	23	1	1	0	1	1	1	0	1	1	0	0	0	1	0	0
29	29	1	2	1	2	1	1	0	1	1	0	0	0	1	0	0
31	31	1	1	1	0	1	1	0	1	1	0	0	1	1	0	0
35	35	0	1	2	1	2	0	1	1	0	0	0	1	0	0	1
39	39	1	1	0	1	2	1	0	1	1	0	0	1	1	0	0
45	45	0	1	2	1	2	0	1	1	0	1	0	1	1	1	1
48	48	0	2	0	0	2	0	1	1	0	1	0	0	1	1	0
49	49	0	1	1	0	1	0	1	2	0	1	0	1	0	1	0
60	60	1	1	0	1	0	1	0	1	1	0	0	1	1	0	1
62	62	1	2	2	2	2	1	1	2	1	0	0	1	1	0	1
64	64	0	2	0	2	0	0	1	1	0	1	0	1	1	1	1
72	72	1	1	2	2	0	1	0	2	1	0	0	1	1	0	1
74	74	0	2	0	0	1	0	1	0	0	1	0	1	1	1	1
77	77	0	2	2	2	0	0	1	1	0	1	0	0	1	0	1
84	84	1	1	1	2	0	1	0	2	0	1	1	1	1	0	0
86	86	0	1	2	2	0	0	1	2	1	1	0	1	1	1	1
87	87	1	2	0	2	1	1	0	1	1	0	0	1	1	0	0
91	91	1	1	1	2	1	1	0	1	0	0	0	1	1	0	0
93	93	0	2	0	2	1	0	1	0	1	1	0	0	1	0	1
95	95	0	1	0	1	1	0	1	1	1	1	0	1	1	0	0
97	97	1	1	2	1	0	1	0	1	0	0	0	0	1	0	0
98	98	1	2	0	0	0	1	0	2	1	0	0	0	1	0	0
99	99	1	2	0	1	1	1	0	2	1	0	0	0	1	0	0
100	100	1	2	2	1	2	1	0	0	1	0	0	0	1	0	1
101	101	1	1	2	1	2	1	0	0	1	0	0	0	1	0	1
102	102	1	2	0	1	0	1	0	1	1	0	0	0	1	0	0
107	107	0	2	2	2	0	0	1	0	1	1	0	0	1	1	1
109	109	0	1	0	1	0	0	1	2	1	1	0	1	1	0	1
111	111	0	2	2	2	0	0	1	2	1	1	0	0	1	1	1
115	115	0	2	1	1	2	0	1	2	1	1	1	1	1	1	0
118	118	0	2	2	2	2	0	1	0	1	0	1	0	1	1	1
122	122	1	1	2	1	2	1	0	1	1	0	1	0	1	0	0
131	131	1	1	2	2	0	0	0	2	1	0	0	0	1	0	0
134	134	0	2	2	1	2	0	1	1	1	0	0	1	1	1	1
136	136	1	1	2	2	2	1	0	1	1	0	0	0	1	1	1
137	137	1	2	2	2	1	0	1	2	1	0	0	0	1	0	0
140	140	1	1	1	1	0	1	0	1	1	0	0	0	1	1	0
143	143	1	2	0	2	0	0	0	1	1	0	1	0	1	1	0
152	152	0	1	0	1	1	0	1	2	1	1	1	1	1	0	1
159	159	0	2	1	1	1	0	1	2	1	1	0	1	1	0	1
160	160	1	2	0	1	0	1	0	1	1	0	0	0	0	1	1
161	161	1	2	2	1	1	1	0	2	1	0	0	0	0	1	0
166	166	0	2	2	1	1	0	0	0	1	1	0	1	1	0	1
169	169	0	1	2	0	2	0	1	1	1	1	0	1	1	0	1
171	171	0	2	2	0	2	0	0	1	1	1	0	0	1	0	1
173	173	0	1	0	1	1	0	1	1	1	1	0	0	1	0	1
178	178	0	1	0	2	0	0	0	0	1	1	0	1	0	0	1
180	180	1	1	1	2	1	0	1	2	1	0	0	0	0	1	0
182	182	0	1	1	2	2	0	1	1	0	1	0	1	1	0	1
184	184	0	1	2	1	2	0	1	1	1	1	0	0	1	0	1
187	187	1	1	2	1	0	0	1	2	0	0	0	0	0	1	0
191	191	1	2	2	2	0	0	0	1	0	0	0	0	0	1	0
192	192	1	2	0	1	1	0	0	2	1	0	0	0	0	1	0
195	195	0	2	1	2	2	0	1	1	0	1	0	1	1	1	0
203	203	0	2	2	2	0	0	1	0	1	1	0	1	1	1	0
213	213	1	1	0	1	1	0	1	2	1	1	0	0	0	1	0
225	225	1	2	2	1	1	0	0	2	1	0	0	0	0	1	0
226	226	0	1	1	2	0	0	1	1	1	1	0	1	0	0	0
228	228	1	1	1	2	0	0	1	1	1	1	0	0	0	1	0
233	233	0	2	1	2	0	0	1	1	1	1	0	1	1	0	1
234	234	0	2	1	2	2	0	1	2	1	1	0	0	1	1	0
237	237	0	2	2	1	1	0	1	2	1	1	0	0	0	1	1
238	238	0	1	2	2	0	0	1	0	1	1	0	1	0	0	1
239	239	0	1	2	2	1	0	1	1	1	1	0	1	1	1	1
240	240	0	2	0	2	0	0	1	2	1	1	1	1	0	1	1
241	241	1	1	2	1	2	0	0	1	1	0	0	0	0	0	0
245	245	1	2	1	2	1	1	0	1	1	1	0	0	0	0	0
247	247	0	2	2	1	2	0	0	1	1	1	0	1	1	1	1
251	251	1	1	1	2	1	1	0	2	1	0	0	0	0	0	0
252	252	1	1	2	2	0	0	0	2	1	0	1	0	0	0	0
258	258	0	1	1	2	1	0	1	1	1	1	1	0	0	1	0
260	260	0	1	1	1	2	0	1	1	1	1	0	0	1	1	1
261	261	0	2	2	2	0	0	1	2	1	1	0	0	1	1	1
263	263	1	2	1	1	1	0	0	2	1	0	1	0	0	0	0
264	264	0	1	2	1	0	0	1	1	1	1	0	1	0	1	0
266	266	1	1	2	1	0	0	0	1	1	1	1	0	0	0	1
268	268	1	2	1	1	2	1	1	2	1	0	0	0	0	0	0
275	275	0	1	0	2	2	0	1	1	1	0	0	1	1	1	0
278	278	1	1	2	0	0	1	0	1	1	1	0	0	0	0	0
290	290	1	2	1	1	0	1	1	1	0	0	0	0	0	1	1
292	292	0	2	1	1	0	0	1	1	1	1	0	0	1	1	1
293	293	1	1	0	2	2	1	1	2	0	0	0	0	0	1	0
296	296	0	2	0	1	1	0	0	2	0	1	0	1	0	1	1
297	297	0	2	2	1	1	0	1	1	1	1	0	0	0	1	1
298	298	0	2	1	2	2	0	1	2	1	1	0	0	0	1	1
302	302	0	2	2	1	1	0	1	2	1	1	0	1	1	1	1
303	303	0	2	2	1	1	0	1	1	1	1	1	0	0	1	1
308	308	1	1	1	1	0	1	0	2	0	0	0	0	0	1	0
319	319	1	1	1	1	2	1	1	2	0	0	1	0	1	0	0
320	320	0	1	0	2	2	0	1	1	1	1	0	0	1	1	1
321	321	0	2	1	1	2	0	1	2	1	1	0	0	1	1	1
322	322	1	2	1	1	1	1	1	1	0	0	1	0	0	0	0
325	325	1	1	2	2	1	0	0	2	1	0	1	0	0	1	0
327	327	0	1	1	2	2	0	1	1	0	1	0	0	1	1	0
328	328	1	2	0	2	2	0	1	2	1	0	1	0	0	1	0
336	336	0	1	1	1	0	0	1	1	0	1	0	0	1	1	1
341	341	1	1	0	2	0	1	0	2	1	0	1	0	0	0	0
343	343	1	2	2	1	1	1	0	2	1	0	1	0	0	0	0
348	348	0	1	0	2	1	0	1	0	1	1	0	1	1	1	1
350	350	1	2	1	1	1	1	0	2	1	0	1	0	0	0	0
351	351	1	2	1	1	0	1	0	1	1	0	1	0	0	0	0
354	354	1	1	0	2	1	1	1	2	1	0	1	0	0	0	0
357	357	0	1	1	2	1	0	1	0	1	1	1	0	1	1	1
358	358	0	1	0	2	2	0	1	1	1	1	0	0	1	1	1
359	359	0	1	0	2	2	0	1	2	1	1	0	1	1	1	1
360	360	0	2	1	1	2	0	1	0	1	1	0	0	1	1	1
365	365	0	1	1	2	0	0	1	1	1	1	0	0	1	1	1
367	367	0	2	1	1	2	1	1	1	1	1	0	0	1	1	1
381	381	1	2	1	2	0	1	0	2	1	0	1	0	0	0	0
384	384	0	1	1	1	1	0	0	1	1	1	0	1	1	1	0
385	385	1	1	2	1	0	1	1	2	1	0	0	0	0	0	1
387	387	1	1	0	2	1	1	0	2	1	0	0	0	0	0	0
390	390	1	1	2	2	1	1	0	2	1	0	0	0	0	0	0
394	394	0	2	2	1	2	1	1	0	1	1	0	0	1	1	0
395	395	1	2	0	1	1	1	1	2	1	0	0	0	0	0	0
398	398	1	1	1	1	0	1	1	1	1	0	0	0	0	1	0
403	403	1	1	1	2	1	0	0	1	1	0	0	0	0	1	0
404	404	1	2	0	2	1	0	0	0	0	0	0	0	0	1	0
412	412	1	2	2	2	1	0	0	1	1	1	1	0	0	0	0
413	413	1	1	2	2	2	1	0	2	1	1	0	0	0	1	0
425	425	0	1	1	2	2	0	1	2	0	1	0	0	1	0	1
428	428	0	1	2	2	1	0	1	1	0	1	0	1	1	0	1
433	433	1	2	2	1	1	1	1	2	1	1	0	1	0	0	0
434	434	1	1	1	2	2	0	1	1	1	1	0	1	0	0	0
437	437	0	2	1	1	0	0	1	0	0	1	0	0	1	0	1
438	438	1	2	1	1	1	0	1	0	1	1	0	1	0	0	0
441	441	0	1	0	2	0	0	1	2	0	1	0	0	1	1	1
443	443	1	2	1	2	1	0	1	1	1	1	0	1	0	0	0
444	444	1	2	2	2	1	0	1	2	1	1	0	1	0	0	0
446	446	1	2	0	1	2	1	1	2	1	1	1	1	0	0	0
455	455	1	1	2	1	0	1	1	1	1	1	1	1	0	0	0
465	465	1	2	2	2	2	1	1	2	1	1	0	0	0	1	1
470	470	1	2	1	1	1	1	1	2	1	1	0	0	0	1	0
471	471	1	1	2	1	2	1	1	2	1	1	0	0	0	0	0
473	473	1	2	2	2	2	1	1	2	1	1	0	0	0	0	0
477	477	1	1	2	2	1	1	1	2	1	1	0	1	0	1	0
479	479	0	1	2	1	2	0	1	1	0	0	0	1	1	1	1
486	486	1	2	1	1	0	1	1	1	1	1	0	1	0	0	0
487	487	0	1	2	2	0	0	1	2	0	1	1	1	1	1	1
495	495	1	1	0	1	0	1	1	1	1	1	1	1	0	0	0
498	498	1	2	1	2	2	1	1	2	0	1	1	1	0	0	1
504	504	0	1	1	2	0	0	1	1	0	1	1	1	1	1	1
511	511	1	2	2	1	0	1	0	1	0	0	0	0	0	0	0
512	512	1	2	1	1	1	1	0	2	0	0	0	1	0	0	0
515	515	1	2	0	2	0	0	1	1	1	1	0	1	0	0	0
519	519	1	2	2	1	0	1	1	2	1	1	0	1	0	1	0
522	522	1	1	0	2	2	0	0	2	1	0	0	1	0	0	0
524	524	1	1	2	1	0	0	1	2	1	0	0	1	0	0	0
528	528	1	2	1	2	1	0	1	1	1	0	0	1	0	0	0
530	530	0	1	1	2	2	0	0	0	0	1	0	1	1	0	1
533	533	1	1	0	1	2	0	1	2	1	0	1	1	0	0	0
534	534	1	1	0	1	1	0	1	1	0	0	1	1	0	1	0
536	536	1	2	0	2	1	0	1	0	0	0	1	0	0	0	0
537	537	1	1	2	2	1	0	1	2	1	0	0	0	0	0	0
538	538	1	1	2	2	2	1	1	2	0	0	0	0	0	0	0
539	539	1	1	2	2	2	0	1	2	0	0	0	0	0	0	0
542	542	1	2	1	1	2	0	1	2	0	0	0	0	0	0	0
544	544	1	2	1	2	2	0	0	2	0	0	1	0	0	0	0
545	545	1	1	1	1	0	1	0	2	0	0	0	0	0	1	1
