# Supplementary material for: A clinical predictive model for hearing recovery after middle ear cholesteatoma surgery based on machine learning
Source: Front Neurol. 2025 Dec 5;16:1673842. doi: 10.3389/fneur.2025.1673842 (PMC12714634; doi:10.3389/fneur.2025.1673842)
Supplement: Supplementary file 4 [file Data_Sheet_4.ZIP › supplementary file/logistics 实验组/8_bootstrapping/ver.txt]

id	Status	Use_of_GC	Use_of_NSAIDs	Number_of_questions	Education_level	Distance
1	1	1	0	0	1	0
5	1	1	0	1	0	1
7	1	1	1	2	1	0
9	0	1	0	0	1	0
11	0	0	0	0	0	0
12	0	1	0	0	2	0
25	0	0	0	0	2	0
30	0	1	0	2	0	0
32	0	0	1	0	0	0
35	0	0	0	0	0	0
37	0	1	0	0	1	0
38	0	1	0	0	1	0
42	0	1	0	0	0	1
46	0	0	0	0	0	1
54	0	0	0	0	2	0
56	0	1	0	0	0	0
64	0	1	0	0	0	0
66	1	0	0	0	1	0
67	1	1	0	1	0	0
72	0	1	0	0	0	0
75	1	1	0	1	0	0
77	0	1	0	0	0	0
80	1	1	0	1	2	0
84	0	1	0	0	0	0
88	0	1	0	0	0	0
90	1	0	0	1	0	0
97	0	0	0	0	0	0
105	0	1	1	0	0	0
107	0	1	0	0	0	0
108	0	1	0	0	0	0
111	0	1	0	0	0	0
118	0	1	1	0	0	0
119	0	1	0	0	0	0
131	0	0	0	0	0	0
133	0	1	0	0	0	0
134	0	0	0	0	0	0
135	0	1	0	0	0	0
138	0	0	1	0	0	0
147	0	0	0	0	0	0
149	0	0	0	0	0	1
157	0	0	1	0	0	0
176	0	0	0	0	0	0
177	0	1	0	1	0	1
178	0	1	0	1	0	0
179	0	0	0	0	0	0
182	1	1	0	0	0	0
183	0	1	0	0	0	0
185	0	0	0	1	0	0
192	0	0	0	0	0	0
204	0	1	0	1	0	0
205	1	0	1	1	0	0
209	0	0	0	0	0	0
212	1	1	1	1	0	0
213	0	0	0	0	0	0
215	1	1	0	1	0	0
216	0	1	1	0	0	0
219	1	1	1	0	1	0
220	0	0	0	0	0	0
222	0	0	0	0	0	0
225	0	0	0	0	0	0
226	0	1	0	0	0	1
228	0	1	0	0	0	0
232	1	0	0	0	0	0
237	0	1	0	0	0	0
244	1	1	0	1	0	0
246	0	1	1	0	0	0
248	0	1	0	0	0	0
250	0	1	1	0	0	0
251	1	1	0	0	0	0
253	0	0	0	0	0	0
259	0	0	0	0	0	0
271	0	0	0	0	0	0
272	0	1	0	0	0	0
278	0	1	0	0	0	0
283	0	0	0	0	0	0
287	0	1	0	1	1	0
292	0	0	0	0	0	0
303	0	0	0	0	0	0
310	1	1	0	0	0	0
312	0	1	0	0	0	0
314	0	0	0	0	0	0
318	1	0	1	0	1	0
320	0	1	0	0	0	0
322	1	1	0	1	1	0
323	0	0	0	0	0	0
328	0	1	1	0	0	0
332	0	1	0	0	0	0
336	0	0	0	0	0	0
337	0	1	0	0	0	0
338	1	1	0	0	0	0
340	0	1	1	0	0	0
341	0	0	1	0	0	0
350	1	0	0	0	0	0
351	0	1	0	0	0	0
352	0	1	0	0	0	0
354	0	1	0	0	0	0
357	0	1	0	0	0	0
358	0	1	0	0	0	0
365	0	1	0	0	0	0
368	0	0	0	1	0	0
374	0	0	1	0	0	0
390	0	1	1	0	0	0
391	0	0	0	0	0	0
394	0	1	0	0	0	0
398	0	0	1	0	0	0
405	0	1	0	0	0	0
410	1	0	0	0	0	0
415	0	0	0	1	0	0
421	0	0	0	0	0	0
428	0	1	0	0	0	0
429	0	1	0	0	0	0
436	0	0	0	0	0	0
437	1	0	0	0	0	0
439	0	0	0	0	0	0
440	0	0	0	0	0	0
446	0	0	1	0	0	0
447	0	1	0	1	0	0
449	1	1	0	0	0	0
457	0	0	0	0	0	0
460	0	1	0	0	0	0
464	0	1	0	0	0	0
469	0	1	0	0	0	0
472	0	1	0	0	0	0
476	0	1	1	1	0	0
477	0	0	0	0	0	0
488	0	1	1	0	0	0
489	0	0	0	0	0	0
494	0	1	0	0	0	0
496	0	0	0	0	0	0
497	1	1	0	1	0	0
498	0	0	1	0	0	0
499	0	1	0	1	0	0
502	0	0	1	1	0	0
503	0	1	1	1	0	0
504	1	0	0	1	0	0
505	1	0	0	0	0	0
511	0	1	0	0	0	0
513	0	1	0	1	0	0
518	0	0	0	1	0	0
522	0	0	0	0	0	0
523	0	0	0	1	0	0
527	0	1	0	0	0	0
535	1	1	0	1	0	0
539	0	0	0	0	0	0
542	0	1	1	0	0	0
543	1	0	1	0	0	0
547	0	1	0	0	0	0
550	0	0	1	0	0	0
553	0	0	0	0	0	0
554	0	1	0	0	0	0
559	0	0	1	0	0	0
567	0	1	0	0	0	0
574	0	1	0	0	0	0
575	0	1	0	0	0	0
586	0	0	1	0	0	0
591	0	1	0	0	0	0
593	0	0	0	0	0	0
600	0	0	0	0	0	0
607	0	0	0	0	0	0
620	0	1	0	0	0	0
628	1	0	1	1	0	0
630	1	1	0	0	0	0
631	0	0	0	0	0	0
638	1	0	0	1	0	0
641	0	1	1	0	0	0
647	0	1	0	0	0	0
655	0	0	0	1	0	0
662	0	1	0	0	0	0
664	0	0	0	0	0	0
668	1	0	0	1	1	0
670	0	0	0	1	0	0
673	1	1	1	1	0	0
689	0	1	0	1	0	0
692	1	0	0	0	0	0
693	1	1	1	1	0	0
696	0	1	0	1	0	0
701	0	1	0	1	0	0
706	0	0	1	1	0	0
711	1	0	0	0	0	0
714	0	1	0	1	0	0
720	1	1	0	1	0	0
723	0	1	0	1	0	0
725	0	0	0	1	0	0
731	0	1	0	1	0	0
734	1	1	0	1	0	0
737	0	0	0	0	0	0
738	0	0	1	1	1	1
739	1	0	0	1	1	0
751	1	1	0	1	0	0
752	0	0	0	1	0	0
759	1	1	0	1	0	0
760	0	0	0	1	0	0
762	1	1	0	1	0	0
766	1	1	0	1	0	0
767	1	0	0	1	0	0
777	0	0	0	1	0	0
781	1	1	0	1	0	0
783	0	0	0	0	0	0
786	1	1	0	1	0	0
787	1	1	1	1	0	0
793	1	0	0	0	0	1
796	1	0	1	1	0	1
798	1	1	0	0	1	1
804	1	0	0	1	0	1
805	1	0	0	1	0	1
810	1	1	1	0	1	1
811	1	0	0	0	0	1
812	0	1	1	0	0	1
813	0	1	1	1	1	1
814	0	1	1	1	0	0
816	1	0	1	1	1	1
817	1	0	0	0	1	1
819	1	0	0	0	1	1
824	1	0	0	0	1	1
825	0	0	1	1	0	1
830	0	0	0	0	0	1
832	1	0	1	0	0	0
841	1	1	1	0	1	0
843	1	1	1	1	0	0
