# Supplementary material for: A clinical predictive model for hearing recovery after middle ear cholesteatoma surgery based on machine learning
Source: Front Neurol. 2025 Dec 5;16:1673842. doi: 10.3389/fneur.2025.1673842 (PMC12714634; doi:10.3389/fneur.2025.1673842)
Supplement: Supplementary file 4 [file Data_Sheet_4.ZIP › supplementary file/logistics 验证组/1_lasso/input.txt]

id	hearing	gender	age	time	operation	ossicular	granulation	prosthesis	eustachian	deaf	dry	second	nasosinusitis	diabetes	hypertension
9	1	2	0	2	0	1	0	2	1	0	1	0	1	0	0
13	1	2	1	1	0	1	0	1	1	0	1	0	1	0	0
14	1	1	1	0	1	1	0	1	1	0	0	0	1	0	0
15	1	2	2	1	1	1	1	2	1	0	0	0	1	0	0
20	0	1	2	1	0	0	1	1	0	1	0	0	0	1	0
23	1	1	0	1	1	1	0	1	1	0	0	0	1	0	0
29	1	2	1	2	1	1	0	1	1	0	0	0	1	0	0
31	1	1	1	0	1	1	0	1	1	0	0	1	1	0	0
35	0	1	2	1	2	0	1	1	0	0	0	1	0	0	1
39	1	1	0	1	2	1	0	1	1	0	0	1	1	0	0
45	0	1	2	1	2	0	1	1	0	1	0	1	1	1	1
48	0	2	0	0	2	0	1	1	0	1	0	0	1	1	0
49	0	1	1	0	1	0	1	2	0	1	0	1	0	1	0
60	1	1	0	1	0	1	0	1	1	0	0	1	1	0	1
62	1	2	2	2	2	1	1	2	1	0	0	1	1	0	1
64	0	2	0	2	0	0	1	1	0	1	0	1	1	1	1
72	1	1	2	2	0	1	0	2	1	0	0	1	1	0	1
74	0	2	0	0	1	0	1	0	0	1	0	1	1	1	1
77	0	2	2	2	0	0	1	1	0	1	0	0	1	0	1
84	1	1	1	2	0	1	0	2	0	1	1	1	1	0	0
86	0	1	2	2	0	0	1	2	1	1	0	1	1	1	1
87	1	2	0	2	1	1	0	1	1	0	0	1	1	0	0
91	1	1	1	2	1	1	0	1	0	0	0	1	1	0	0
93	0	2	0	2	1	0	1	0	1	1	0	0	1	0	1
95	0	1	0	1	1	0	1	1	1	1	0	1	1	0	0
97	1	1	2	1	0	1	0	1	0	0	0	0	1	0	0
98	1	2	0	0	0	1	0	2	1	0	0	0	1	0	0
99	1	2	0	1	1	1	0	2	1	0	0	0	1	0	0
100	1	2	2	1	2	1	0	0	1	0	0	0	1	0	1
101	1	1	2	1	2	1	0	0	1	0	0	0	1	0	1
102	1	2	0	1	0	1	0	1	1	0	0	0	1	0	0
107	0	2	2	2	0	0	1	0	1	1	0	0	1	1	1
109	0	1	0	1	0	0	1	2	1	1	0	1	1	0	1
111	0	2	2	2	0	0	1	2	1	1	0	0	1	1	1
115	0	2	1	1	2	0	1	2	1	1	1	1	1	1	0
118	0	2	2	2	2	0	1	0	1	0	1	0	1	1	1
122	1	1	2	1	2	1	0	1	1	0	1	0	1	0	0
131	1	1	2	2	0	0	0	2	1	0	0	0	1	0	0
134	0	2	2	1	2	0	1	1	1	0	0	1	1	1	1
136	1	1	2	2	2	1	0	1	1	0	0	0	1	1	1
137	1	2	2	2	1	0	1	2	1	0	0	0	1	0	0
140	1	1	1	1	0	1	0	1	1	0	0	0	1	1	0
143	1	2	0	2	0	0	0	1	1	0	1	0	1	1	0
152	0	1	0	1	1	0	1	2	1	1	1	1	1	0	1
159	0	2	1	1	1	0	1	2	1	1	0	1	1	0	1
160	1	2	0	1	0	1	0	1	1	0	0	0	0	1	1
161	1	2	2	1	1	1	0	2	1	0	0	0	0	1	0
166	0	2	2	1	1	0	0	0	1	1	0	1	1	0	1
169	0	1	2	0	2	0	1	1	1	1	0	1	1	0	1
171	0	2	2	0	2	0	0	1	1	1	0	0	1	0	1
173	0	1	0	1	1	0	1	1	1	1	0	0	1	0	1
178	0	1	0	2	0	0	0	0	1	1	0	1	0	0	1
180	1	1	1	2	1	0	1	2	1	0	0	0	0	1	0
182	0	1	1	2	2	0	1	1	0	1	0	1	1	0	1
184	0	1	2	1	2	0	1	1	1	1	0	0	1	0	1
187	1	1	2	1	0	0	1	2	0	0	0	0	0	1	0
191	1	2	2	2	0	0	0	1	0	0	0	0	0	1	0
192	1	2	0	1	1	0	0	2	1	0	0	0	0	1	0
195	0	2	1	2	2	0	1	1	0	1	0	1	1	1	0
203	0	2	2	2	0	0	1	0	1	1	0	1	1	1	0
213	1	1	0	1	1	0	1	2	1	1	0	0	0	1	0
225	1	2	2	1	1	0	0	2	1	0	0	0	0	1	0
226	0	1	1	2	0	0	1	1	1	1	0	1	0	0	0
228	1	1	1	2	0	0	1	1	1	1	0	0	0	1	0
233	0	2	1	2	0	0	1	1	1	1	0	1	1	0	1
234	0	2	1	2	2	0	1	2	1	1	0	0	1	1	0
237	0	2	2	1	1	0	1	2	1	1	0	0	0	1	1
238	0	1	2	2	0	0	1	0	1	1	0	1	0	0	1
239	0	1	2	2	1	0	1	1	1	1	0	1	1	1	1
240	0	2	0	2	0	0	1	2	1	1	1	1	0	1	1
241	1	1	2	1	2	0	0	1	1	0	0	0	0	0	0
245	1	2	1	2	1	1	0	1	1	1	0	0	0	0	0
247	0	2	2	1	2	0	0	1	1	1	0	1	1	1	1
251	1	1	1	2	1	1	0	2	1	0	0	0	0	0	0
252	1	1	2	2	0	0	0	2	1	0	1	0	0	0	0
258	0	1	1	2	1	0	1	1	1	1	1	0	0	1	0
260	0	1	1	1	2	0	1	1	1	1	0	0	1	1	1
261	0	2	2	2	0	0	1	2	1	1	0	0	1	1	1
263	1	2	1	1	1	0	0	2	1	0	1	0	0	0	0
264	0	1	2	1	0	0	1	1	1	1	0	1	0	1	0
266	1	1	2	1	0	0	0	1	1	1	1	0	0	0	1
268	1	2	1	1	2	1	1	2	1	0	0	0	0	0	0
275	0	1	0	2	2	0	1	1	1	0	0	1	1	1	0
278	1	1	2	0	0	1	0	1	1	1	0	0	0	0	0
290	1	2	1	1	0	1	1	1	0	0	0	0	0	1	1
292	0	2	1	1	0	0	1	1	1	1	0	0	1	1	1
293	1	1	0	2	2	1	1	2	0	0	0	0	0	1	0
296	0	2	0	1	1	0	0	2	0	1	0	1	0	1	1
297	0	2	2	1	1	0	1	1	1	1	0	0	0	1	1
298	0	2	1	2	2	0	1	2	1	1	0	0	0	1	1
302	0	2	2	1	1	0	1	2	1	1	0	1	1	1	1
303	0	2	2	1	1	0	1	1	1	1	1	0	0	1	1
308	1	1	1	1	0	1	0	2	0	0	0	0	0	1	0
319	1	1	1	1	2	1	1	2	0	0	1	0	1	0	0
320	0	1	0	2	2	0	1	1	1	1	0	0	1	1	1
321	0	2	1	1	2	0	1	2	1	1	0	0	1	1	1
322	1	2	1	1	1	1	1	1	0	0	1	0	0	0	0
325	1	1	2	2	1	0	0	2	1	0	1	0	0	1	0
327	0	1	1	2	2	0	1	1	0	1	0	0	1	1	0
328	1	2	0	2	2	0	1	2	1	0	1	0	0	1	0
336	0	1	1	1	0	0	1	1	0	1	0	0	1	1	1
341	1	1	0	2	0	1	0	2	1	0	1	0	0	0	0
343	1	2	2	1	1	1	0	2	1	0	1	0	0	0	0
348	0	1	0	2	1	0	1	0	1	1	0	1	1	1	1
350	1	2	1	1	1	1	0	2	1	0	1	0	0	0	0
351	1	2	1	1	0	1	0	1	1	0	1	0	0	0	0
354	1	1	0	2	1	1	1	2	1	0	1	0	0	0	0
357	0	1	1	2	1	0	1	0	1	1	1	0	1	1	1
358	0	1	0	2	2	0	1	1	1	1	0	0	1	1	1
359	0	1	0	2	2	0	1	2	1	1	0	1	1	1	1
360	0	2	1	1	2	0	1	0	1	1	0	0	1	1	1
365	0	1	1	2	0	0	1	1	1	1	0	0	1	1	1
367	0	2	1	1	2	1	1	1	1	1	0	0	1	1	1
381	1	2	1	2	0	1	0	2	1	0	1	0	0	0	0
384	0	1	1	1	1	0	0	1	1	1	0	1	1	1	0
385	1	1	2	1	0	1	1	2	1	0	0	0	0	0	1
387	1	1	0	2	1	1	0	2	1	0	0	0	0	0	0
390	1	1	2	2	1	1	0	2	1	0	0	0	0	0	0
394	0	2	2	1	2	1	1	0	1	1	0	0	1	1	0
395	1	2	0	1	1	1	1	2	1	0	0	0	0	0	0
398	1	1	1	1	0	1	1	1	1	0	0	0	0	1	0
403	1	1	1	2	1	0	0	1	1	0	0	0	0	1	0
404	1	2	0	2	1	0	0	0	0	0	0	0	0	1	0
412	1	2	2	2	1	0	0	1	1	1	1	0	0	0	0
413	1	1	2	2	2	1	0	2	1	1	0	0	0	1	0
425	0	1	1	2	2	0	1	2	0	1	0	0	1	0	1
428	0	1	2	2	1	0	1	1	0	1	0	1	1	0	1
433	1	2	2	1	1	1	1	2	1	1	0	1	0	0	0
434	1	1	1	2	2	0	1	1	1	1	0	1	0	0	0
437	0	2	1	1	0	0	1	0	0	1	0	0	1	0	1
438	1	2	1	1	1	0	1	0	1	1	0	1	0	0	0
441	0	1	0	2	0	0	1	2	0	1	0	0	1	1	1
443	1	2	1	2	1	0	1	1	1	1	0	1	0	0	0
444	1	2	2	2	1	0	1	2	1	1	0	1	0	0	0
446	1	2	0	1	2	1	1	2	1	1	1	1	0	0	0
455	1	1	2	1	0	1	1	1	1	1	1	1	0	0	0
465	1	2	2	2	2	1	1	2	1	1	0	0	0	1	1
470	1	2	1	1	1	1	1	2	1	1	0	0	0	1	0
471	1	1	2	1	2	1	1	2	1	1	0	0	0	0	0
473	1	2	2	2	2	1	1	2	1	1	0	0	0	0	0
477	1	1	2	2	1	1	1	2	1	1	0	1	0	1	0
479	0	1	2	1	2	0	1	1	0	0	0	1	1	1	1
486	1	2	1	1	0	1	1	1	1	1	0	1	0	0	0
487	0	1	2	2	0	0	1	2	0	1	1	1	1	1	1
495	1	1	0	1	0	1	1	1	1	1	1	1	0	0	0
498	1	2	1	2	2	1	1	2	0	1	1	1	0	0	1
504	0	1	1	2	0	0	1	1	0	1	1	1	1	1	1
511	1	2	2	1	0	1	0	1	0	0	0	0	0	0	0
512	1	2	1	1	1	1	0	2	0	0	0	1	0	0	0
515	1	2	0	2	0	0	1	1	1	1	0	1	0	0	0
519	1	2	2	1	0	1	1	2	1	1	0	1	0	1	0
522	1	1	0	2	2	0	0	2	1	0	0	1	0	0	0
524	1	1	2	1	0	0	1	2	1	0	0	1	0	0	0
528	1	2	1	2	1	0	1	1	1	0	0	1	0	0	0
530	0	1	1	2	2	0	0	0	0	1	0	1	1	0	1
533	1	1	0	1	2	0	1	2	1	0	1	1	0	0	0
534	1	1	0	1	1	0	1	1	0	0	1	1	0	1	0
536	1	2	0	2	1	0	1	0	0	0	1	0	0	0	0
537	1	1	2	2	1	0	1	2	1	0	0	0	0	0	0
538	1	1	2	2	2	1	1	2	0	0	0	0	0	0	0
539	1	1	2	2	2	0	1	2	0	0	0	0	0	0	0
542	1	2	1	1	2	0	1	2	0	0	0	0	0	0	0
544	1	2	1	2	2	0	0	2	0	0	1	0	0	0	0
545	1	1	1	1	0	1	0	2	0	0	0	0	0	1	1
