# Supplementary material for: A clinical predictive model for hearing recovery after middle ear cholesteatoma surgery based on machine learning
Source: Front Neurol. 2025 Dec 5;16:1673842. doi: 10.3389/fneur.2025.1673842 (PMC12714634; doi:10.3389/fneur.2025.1673842)
Supplement: Supplementary file 4 [file Data_Sheet_4.ZIP › supplementary file/logistics 验证组/1_lasso/input1.txt]

id	hearing	gender	age	time	operation	ossicular	granulation	prosthesis	eustachian	deaf	dry	second	nasosinusitis	diabetes	hypertension
1	0	1	1	2	1	0	1	0	1	1	0	1	0	0	0
2	0	1	2	2	1	1	1	1	1	1	1	1	1	1	1
3	1	1	1	1	1	1	0	2	0	0	1	0	1	0	1
4	1	2	2	1	0	1	0	1	1	0	1	0	0	1	1
5	1	2	2	1	2	0	1	2	1	1	0	0	1	0	0
6	0	2	1	1	2	1	0	1	0	1	0	0	1	0	1
7	1	2	1	2	0	1	0	1	1	0	0	0	0	0	0
8	1	2	0	2	0	1	1	1	1	1	1	0	1	0	0
9	1	2	0	2	0	1	0	2	1	0	1	0	1	0	0
10	0	2	2	2	1	0	1	2	0	1	0	1	1	0	1
11	1	1	2	2	1	1	1	1	1	0	1	0	1	0	0
12	1	2	2	1	0	1	0	1	1	0	0	0	1	0	0
13	1	2	1	1	0	1	0	1	1	0	1	0	1	0	0
14	1	1	1	0	1	1	0	1	1	0	0	0	1	0	0
15	1	2	2	1	1	1	1	2	1	0	0	0	1	0	0
16	0	2	2	2	2	0	1	2	0	1	0	0	1	0	1
17	1	1	1	1	0	1	0	1	1	0	0	0	1	0	0
18	1	2	2	2	1	1	0	2	1	0	1	0	1	0	0
19	1	2	2	2	2	1	0	1	1	0	1	0	1	0	0
20	0	1	2	1	0	0	1	1	0	1	0	0	0	1	0
21	1	1	1	2	1	1	0	1	1	0	0	0	1	1	0
22	1	1	1	2	0	1	0	2	1	0	0	0	1	0	0
23	1	1	0	1	1	1	0	1	1	0	0	0	1	0	0
24	1	1	2	2	2	1	0	2	1	0	0	0	1	0	0
25	1	2	2	1	1	1	0	1	1	0	0	0	1	0	0
26	1	1	2	2	0	1	0	2	1	0	0	0	1	0	0
27	1	2	1	2	1	1	0	1	1	0	0	0	1	0	0
28	1	1	1	2	0	1	0	1	1	0	0	1	1	1	0
29	1	2	1	2	1	1	0	1	1	0	0	0	1	0	0
30	0	2	1	1	0	0	1	2	0	1	0	1	1	1	1
31	1	1	1	0	1	1	0	1	1	0	0	1	1	0	0
32	1	2	2	2	2	1	0	2	1	0	0	0	1	0	0
33	1	2	1	1	1	1	0	1	1	0	0	1	1	0	0
34	0	1	2	1	2	0	1	0	0	1	0	0	0	0	1
35	0	1	2	1	2	0	1	1	0	0	0	1	0	0	1
36	0	1	0	1	1	1	1	2	0	1	0	0	1	1	1
37	0	1	0	0	2	1	1	1	0	1	0	0	1	0	0
38	1	2	2	1	2	1	0	2	1	0	0	0	1	0	0
39	1	1	0	1	2	1	0	1	1	0	0	1	1	0	0
40	1	1	0	1	1	1	0	2	1	0	0	1	1	0	0
41	1	2	2	2	2	1	0	2	1	0	0	1	1	0	0
42	1	2	2	2	2	1	0	1	1	0	0	1	1	1	0
43	0	1	2	2	1	0	1	1	0	1	0	0	0	1	1
44	0	2	0	2	1	0	1	2	0	1	0	0	1	1	0
45	0	1	2	1	2	0	1	1	0	1	0	1	1	1	1
46	0	1	2	2	1	1	1	2	0	1	0	0	0	1	1
47	1	2	2	1	1	1	0	1	1	0	0	1	0	0	0
48	0	2	0	0	2	0	1	1	0	1	0	0	1	1	0
49	0	1	1	0	1	0	1	2	0	1	0	1	0	1	0
50	0	2	2	1	2	0	1	1	0	1	0	1	0	1	1
51	0	1	2	0	2	1	1	2	0	1	0	0	0	1	1
52	0	1	2	2	1	1	1	0	0	1	0	1	1	1	1
53	0	2	0	2	2	0	1	1	0	1	0	0	0	1	1
54	0	2	1	2	2	0	1	2	0	1	0	0	1	1	1
55	1	1	1	2	2	1	0	1	1	0	0	1	0	0	0
56	1	2	2	2	2	1	1	2	1	0	0	1	0	0	0
57	1	2	0	2	1	1	1	1	1	0	0	1	0	0	0
58	1	1	1	2	1	1	1	1	1	0	0	1	0	0	0
59	1	1	2	1	1	1	0	1	1	0	0	1	1	0	0
60	1	1	0	1	0	1	0	1	1	0	0	1	1	0	1
61	1	2	1	2	2	1	0	1	1	0	0	1	1	0	1
62	1	2	2	2	2	1	1	2	1	0	0	1	1	0	1
63	0	2	2	1	0	0	1	0	0	1	0	0	0	1	1
64	0	2	0	2	0	0	1	1	0	1	0	1	1	1	1
65	0	2	1	2	0	1	1	2	0	1	0	1	0	1	1
66	0	2	1	1	1	0	1	1	0	1	0	1	0	1	0
67	0	2	2	2	1	0	1	2	0	1	0	0	1	1	0
68	0	2	0	1	2	0	0	0	0	1	0	0	0	1	0
69	1	2	2	0	2	1	0	1	1	0	0	1	1	0	1
70	1	2	1	1	0	1	0	2	1	0	0	1	1	0	1
71	1	1	0	1	0	1	0	2	1	0	0	1	1	0	1
72	1	1	2	2	0	1	0	2	1	0	0	1	1	0	1
73	1	1	1	1	1	1	0	1	1	0	0	1	1	0	1
74	0	2	0	0	1	0	1	0	0	1	0	1	1	1	1
75	1	2	0	1	1	1	0	1	1	0	1	1	1	0	0
76	0	2	2	1	1	1	0	0	0	1	0	0	1	1	0
77	0	2	2	2	0	0	1	1	0	1	0	0	1	0	1
78	0	2	2	2	0	0	1	2	0	1	0	0	1	0	1
79	1	1	1	2	0	1	0	1	0	0	1	1	1	0	0
80	1	1	0	1	1	1	0	2	0	1	1	1	1	0	0
81	0	1	2	2	0	0	0	0	0	1	0	1	1	1	0
82	1	2	2	2	0	1	0	1	0	0	1	1	1	0	1
83	0	2	0	2	0	0	1	1	1	1	0	0	1	0	1
84	1	1	1	2	0	1	0	2	0	1	1	1	1	0	0
85	1	2	2	2	0	1	0	1	1	1	1	1	1	0	1
86	0	1	2	2	0	0	1	2	1	1	0	1	1	1	1
87	1	2	0	2	1	1	0	1	1	0	0	1	1	0	0
88	1	2	2	1	1	1	0	2	1	0	0	1	1	0	1
89	1	1	1	2	2	1	0	2	1	0	0	1	1	0	1
90	1	2	1	1	2	1	0	2	0	0	0	1	1	1	0
91	1	1	1	2	1	1	0	1	0	0	0	1	1	0	0
92	1	1	1	2	1	1	0	2	1	0	0	0	1	0	0
93	0	2	0	2	1	0	1	0	1	1	0	0	1	0	1
94	0	2	0	2	1	0	1	0	1	1	0	0	1	0	1
95	0	1	0	1	1	0	1	1	1	1	0	1	1	0	0
96	1	2	2	0	0	1	0	2	0	0	0	0	1	0	0
97	1	1	2	1	0	1	0	1	0	0	0	0	1	0	0
98	1	2	0	0	0	1	0	2	1	0	0	0	1	0	0
99	1	2	0	1	1	1	0	2	1	0	0	0	1	0	0
100	1	2	2	1	2	1	0	0	1	0	0	0	1	0	1
101	1	1	2	1	2	1	0	0	1	0	0	0	1	0	1
102	1	2	0	1	0	1	0	1	1	0	0	0	1	0	0
103	1	1	1	1	0	1	0	1	1	0	0	0	1	0	0
104	1	2	1	1	0	1	0	1	1	0	0	0	1	0	0
105	1	2	1	1	1	1	0	2	1	0	0	0	1	0	0
106	0	2	2	2	1	0	1	0	1	1	0	0	1	1	1
107	0	2	2	2	0	0	1	0	1	1	0	0	1	1	1
108	0	1	1	1	0	0	1	1	1	1	0	1	1	0	0
109	0	1	0	1	0	0	1	2	1	1	0	1	1	0	1
110	0	2	0	2	0	0	1	1	1	1	0	1	1	0	0
111	0	2	2	2	0	0	1	2	1	1	0	0	1	1	1
112	1	2	1	2	0	1	0	2	1	0	0	0	1	0	0
113	0	2	0	1	2	0	1	0	1	1	0	0	1	1	1
114	0	2	2	2	2	0	1	1	1	1	1	0	1	1	1
115	0	2	1	1	2	0	1	2	1	1	1	1	1	1	0
116	1	1	2	2	2	1	0	1	1	0	0	0	1	0	1
117	1	1	1	2	2	1	0	2	1	0	1	0	1	0	0
118	0	2	2	2	2	0	1	0	1	0	1	0	1	1	1
119	1	2	1	2	2	1	0	1	1	0	1	0	1	0	0
120	0	2	2	1	2	0	1	1	1	1	1	0	1	1	1
121	1	1	2	0	2	1	0	2	1	0	1	0	1	0	1
122	1	1	2	1	2	1	0	1	1	0	1	0	1	0	0
123	1	2	1	0	2	1	0	2	1	0	1	0	1	0	0
124	1	1	1	1	0	1	0	2	1	0	0	0	1	0	0
125	1	2	0	1	1	1	0	1	1	0	0	0	1	0	0
126	0	2	2	1	1	0	1	2	1	0	1	0	1	1	1
127	1	1	0	1	0	1	1	1	1	0	0	0	1	0	0
128	1	1	2	1	0	1	0	2	1	1	0	0	1	0	0
129	1	2	0	1	0	1	0	1	1	1	0	0	1	0	0
130	1	2	0	1	0	0	0	1	1	0	0	0	1	0	0
131	1	1	2	2	0	0	0	2	1	0	0	0	1	0	0
132	0	1	0	2	0	0	1	0	1	0	0	0	0	1	0
133	0	2	1	1	2	0	1	2	1	0	1	1	0	1	1
134	0	2	2	1	2	0	1	1	1	0	0	1	1	1	1
135	0	1	0	2	2	0	1	2	1	1	0	1	1	1	1
136	1	1	2	2	2	1	0	1	1	0	0	0	1	1	1
137	1	2	2	2	1	0	1	2	1	0	0	0	1	0	0
138	1	2	1	1	1	0	1	2	1	0	0	0	1	1	0
139	1	1	0	2	0	0	1	1	1	0	0	0	1	1	0
140	1	1	1	1	0	1	0	1	1	0	0	0	1	1	0
141	1	1	1	2	0	1	0	1	1	0	0	0	1	1	0
142	1	2	2	2	0	1	0	2	1	0	0	0	1	1	0
143	1	2	0	2	0	0	0	1	1	0	1	0	1	1	0
144	0	1	0	2	0	0	1	0	1	1	1	1	1	1	0
145	0	2	2	1	0	0	1	1	1	1	1	1	1	1	1
146	0	2	2	0	0	0	1	2	1	1	0	1	1	1	1
147	1	2	0	1	2	0	0	1	1	0	1	0	1	1	0
148	1	2	2	0	2	0	1	2	1	0	1	0	1	1	0
149	0	2	2	1	2	0	1	1	1	1	0	1	1	1	1
150	0	1	1	1	2	0	1	2	1	1	0	1	1	1	1
151	0	2	2	1	1	0	1	1	1	1	0	1	1	1	1
152	0	1	0	1	1	0	1	2	1	1	1	1	1	0	1
153	0	1	2	1	0	0	1	1	1	1	1	1	1	0	1
154	0	1	0	1	0	0	1	2	1	1	0	1	1	0	1
155	0	2	1	1	0	0	1	1	1	1	0	1	1	1	1
156	1	2	0	2	2	0	1	2	1	0	1	0	1	1	1
157	1	1	0	2	0	1	0	2	1	0	1	0	1	1	0
158	0	2	2	1	1	0	1	1	1	1	0	1	1	1	1
159	0	2	1	1	1	0	1	2	1	1	0	1	1	0	1
160	1	2	0	1	0	1	0	1	1	0	0	0	0	1	1
161	1	2	2	1	1	1	0	2	1	0	0	0	0	1	0
162	0	2	2	1	0	0	1	0	1	1	0	1	1	0	1
163	1	2	2	1	2	0	1	2	1	0	0	0	0	1	0
164	0	2	1	1	2	0	1	1	1	1	0	1	1	0	1
165	0	1	1	2	1	0	1	2	1	1	0	1	1	1	1
166	0	2	2	1	1	0	0	0	1	1	0	1	1	0	1
167	1	2	2	2	1	1	0	1	1	0	0	0	0	1	0
168	1	1	2	1	2	0	1	2	1	0	0	0	0	1	0
169	0	1	2	0	2	0	1	1	1	1	0	1	1	0	1
170	0	2	1	1	2	0	1	2	1	1	0	0	1	0	1
171	0	2	2	0	2	0	0	1	1	1	0	0	1	0	1
172	0	1	2	1	1	0	0	2	1	1	0	0	1	1	1
173	0	1	0	1	1	0	1	1	1	1	0	0	1	0	1
174	0	2	1	1	0	0	0	2	1	1	0	0	1	1	1
175	0	1	1	1	0	0	1	1	1	1	0	0	0	1	1
176	1	1	1	1	0	0	0	1	1	0	0	0	0	1	0
177	1	2	1	0	2	0	0	2	1	0	0	0	0	1	0
178	0	1	0	2	0	0	0	0	1	1	0	1	0	0	1
179	0	2	1	2	1	0	1	1	0	1	0	0	0	1	1
180	1	1	1	2	1	0	1	2	1	0	0	0	0	1	0
181	1	1	2	2	0	0	0	0	1	0	0	0	0	1	1
182	0	1	1	2	2	0	1	1	0	1	0	1	1	0	1
183	1	1	0	1	2	0	0	2	0	0	0	0	0	1	1
184	0	1	2	1	2	0	1	1	1	1	0	0	1	0	1
185	0	2	2	1	1	0	1	2	0	1	0	1	1	1	1
186	1	2	1	2	1	0	1	1	0	0	0	0	0	1	0
187	1	1	2	1	0	0	1	2	0	0	0	0	0	1	0
188	1	1	2	1	0	0	1	1	0	0	0	0	0	1	0
189	0	2	2	2	0	0	1	2	1	1	0	0	1	1	0
190	1	2	2	2	2	0	0	1	0	0	0	0	0	1	0
191	1	2	2	2	0	0	0	1	0	0	0	0	0	1	0
192	1	2	0	1	1	0	0	2	1	0	0	0	0	1	0
193	1	2	0	1	1	0	0	2	1	0	0	0	0	1	0
194	1	2	2	2	0	0	0	2	1	0	1	0	0	1	0
195	0	2	1	2	2	0	1	1	0	1	0	1	1	1	0
196	0	2	2	2	2	0	1	0	1	1	0	1	1	0	1
197	1	1	0	1	2	1	0	1	1	0	1	0	0	1	1
198	1	1	2	1	2	0	1	2	1	0	1	0	0	1	1
199	0	2	0	1	1	0	0	0	1	1	0	0	1	0	1
200	0	2	2	2	1	0	0	0	1	0	0	0	1	0	1
201	1	2	1	0	0	0	0	1	1	0	1	0	0	1	0
202	1	2	2	2	0	0	0	1	1	0	0	0	0	1	0
203	0	2	2	2	0	0	1	0	1	1	0	1	1	1	0
204	1	2	0	2	2	0	1	1	1	0	0	0	0	1	0
205	0	1	2	2	0	0	1	1	1	1	0	0	1	0	1
206	0	2	1	2	1	0	1	2	1	0	0	1	1	0	1
207	1	1	0	1	1	1	0	0	1	1	0	0	0	1	0
208	1	1	2	1	0	0	0	1	1	1	0	0	0	0	0
209	1	1	0	1	0	0	0	2	1	1	0	0	0	0	0
210	0	2	0	2	1	0	1	1	1	1	0	0	1	0	1
211	1	2	0	1	1	0	1	2	1	0	0	0	0	0	0
212	1	2	2	1	0	1	0	1	1	1	0	0	0	1	0
213	1	1	0	1	1	0	1	2	1	1	0	0	0	1	0
214	1	2	1	2	0	0	0	1	1	0	0	0	0	1	0
215	1	1	0	1	2	0	0	2	1	0	0	0	0	1	1
216	0	1	0	1	2	0	1	1	1	1	0	0	1	1	1
217	0	1	1	2	1	0	1	1	1	1	0	1	1	1	0
218	1	1	1	2	1	0	0	2	1	0	0	0	0	1	0
219	1	1	1	2	1	0	0	1	1	0	0	0	0	1	0
220	0	1	0	1	2	0	1	0	1	1	0	1	1	0	0
221	0	2	2	2	2	0	1	1	1	1	0	1	1	0	1
222	1	1	0	1	2	0	1	2	1	1	0	0	0	1	0
223	1	1	1	2	2	0	0	0	1	1	0	0	0	1	0
224	0	1	2	1	1	0	1	1	1	1	0	0	1	1	0
225	1	2	2	1	1	0	0	2	1	0	0	0	0	1	0
226	0	1	1	2	0	0	1	1	1	1	0	1	0	0	0
227	0	1	1	2	0	0	1	2	1	1	0	0	0	1	1
228	1	1	1	2	0	0	1	1	1	1	0	0	0	1	0
229	1	2	1	1	2	1	0	2	1	0	0	0	0	1	0
230	1	1	0	1	0	0	1	1	1	0	0	0	0	0	0
231	0	2	2	1	1	0	1	2	1	1	0	0	0	1	0
232	0	2	0	2	1	0	1	1	1	1	0	0	0	0	0
233	0	2	1	2	0	0	1	1	1	1	0	1	1	0	1
234	0	2	1	2	2	0	1	2	1	1	0	0	1	1	0
235	0	1	2	1	0	0	1	0	1	1	0	1	0	1	1
236	0	1	1	1	1	0	1	1	1	1	0	1	0	0	1
237	0	2	2	1	1	0	1	2	1	1	0	0	0	1	1
238	0	1	2	2	0	0	1	0	1	1	0	1	0	0	1
239	0	1	2	2	1	0	1	1	1	1	0	1	1	1	1
240	0	2	0	2	0	0	1	2	1	1	1	1	0	1	1
241	1	1	2	1	2	0	0	1	1	0	0	0	0	0	0
242	1	2	1	1	2	1	0	2	1	0	0	0	0	0	0
243	0	1	1	2	1	0	1	1	1	1	0	1	1	0	0
244	0	1	0	2	1	0	1	2	1	1	1	1	0	0	0
245	1	2	1	2	1	1	0	1	1	1	0	0	0	0	0
246	1	2	2	1	2	1	0	2	1	1	0	0	0	0	0
247	0	2	2	1	2	0	0	1	1	1	0	1	1	1	1
248	1	2	1	1	2	0	0	1	1	0	0	0	0	0	1
249	0	2	2	1	2	0	1	2	1	1	1	1	0	1	1
250	0	2	1	2	1	0	1	0	1	1	0	1	0	0	1
251	1	1	1	2	1	1	0	2	1	0	0	0	0	0	0
252	1	1	2	2	0	0	0	2	1	0	1	0	0	0	0
253	1	2	1	1	0	0	1	1	1	1	1	0	0	0	0
254	0	2	0	1	0	0	1	0	1	1	0	1	0	0	1
255	0	2	0	1	2	0	1	1	1	1	0	1	1	1	0
256	0	2	1	2	0	1	1	2	1	1	0	1	0	1	0
257	0	2	2	2	1	1	1	0	1	1	0	1	0	1	1
258	0	1	1	2	1	0	1	1	1	1	1	0	0	1	0
259	0	1	2	2	0	0	1	2	1	1	1	0	0	1	1
260	0	1	1	1	2	0	1	1	1	1	0	0	1	1	1
261	0	2	2	2	0	0	1	2	1	1	0	0	1	1	1
262	1	2	1	1	1	1	1	1	1	1	1	0	0	0	0
263	1	2	1	1	1	0	0	2	1	0	1	0	0	0	0
264	0	1	2	1	0	0	1	1	1	1	0	1	0	1	0
265	1	1	1	2	1	1	0	2	1	1	1	0	0	0	0
266	1	1	2	1	0	0	0	1	1	1	1	0	0	0	1
267	1	2	1	1	2	0	1	1	1	0	1	0	0	0	0
268	1	2	1	1	2	1	1	2	1	0	0	0	0	0	0
269	1	2	2	1	1	1	1	1	1	0	1	0	0	0	0
270	0	2	1	2	1	1	1	0	1	1	0	0	1	1	0
271	0	2	1	2	1	0	0	2	1	0	0	0	0	1	1
272	1	1	1	2	2	1	0	2	1	0	1	0	0	0	0
273	1	2	2	2	2	1	0	0	0	0	0	0	0	0	0
274	1	1	1	2	2	1	0	2	0	0	1	0	0	0	0
275	0	1	0	2	2	0	1	1	1	0	0	1	1	1	0
276	0	1	2	2	1	0	1	2	1	1	0	0	0	1	0
277	1	1	0	1	1	1	0	0	1	1	1	0	0	0	0
278	1	1	2	0	0	1	0	1	1	1	0	0	0	0	0
279	1	1	1	0	0	1	0	2	1	0	1	0	0	0	0
280	1	2	1	2	0	1	0	1	0	0	1	0	0	0	0
281	1	2	1	1	2	1	1	2	0	1	0	0	0	1	0
282	0	2	1	1	0	0	1	1	1	1	0	0	0	1	1
283	1	2	1	1	1	1	1	2	0	0	0	0	0	1	0
284	1	1	1	1	1	1	1	1	0	0	0	0	0	1	0
285	0	2	1	1	0	0	1	2	1	1	0	1	0	1	0
286	0	1	0	1	2	0	1	1	0	1	0	0	0	1	0
287	1	2	1	2	0	1	1	1	0	0	0	0	0	1	0
288	1	1	0	2	1	1	1	2	0	0	0	0	0	1	0
289	0	1	2	2	1	0	1	0	1	1	0	0	0	1	1
290	1	2	1	1	0	1	1	1	0	0	0	0	0	1	1
291	0	2	0	1	1	0	1	0	1	0	0	1	0	1	1
292	0	2	1	1	0	0	1	1	1	1	0	0	1	1	1
293	1	1	0	2	2	1	1	2	0	0	0	0	0	1	0
294	0	1	0	2	2	0	1	0	1	1	0	0	1	1	1
295	0	1	1	2	1	0	1	1	0	1	0	0	1	0	0
296	0	2	0	1	1	0	0	2	0	1	0	1	0	1	1
297	0	2	2	1	1	0	1	1	1	1	0	0	0	1	1
298	0	2	1	2	2	0	1	2	1	1	0	0	0	1	1
299	0	1	1	2	2	0	1	1	1	1	0	0	1	1	1
300	1	1	1	2	2	1	0	2	0	0	0	0	0	1	0
301	1	2	1	1	2	1	0	1	0	0	0	0	0	1	0
302	0	2	2	1	1	0	1	2	1	1	0	1	1	1	1
303	0	2	2	1	1	0	1	1	1	1	1	0	0	1	1
304	1	2	1	1	0	1	0	1	0	1	0	0	0	1	0
