# Supplementary material for: A clinical predictive model for hearing recovery after middle ear cholesteatoma surgery based on machine learning
Source: Front Neurol. 2025 Dec 5;16:1673842. doi: 10.3389/fneur.2025.1673842 (PMC12714634; doi:10.3389/fneur.2025.1673842)
Supplement: Supplementary file 4 [file Data_Sheet_4.ZIP › supplementary file/logistics 验证组/1_lasso/lasso.R]

#install.packages("glmnet")

library(glmnet)

setwd("C:\\Users\\zhaoy\\Desktop\\中耳炎二分类特征分析\\非肿瘤数据做临床预测模型配套资料\\logistics\\1_lasso") #??Ҫ??Ϊ?Լ?????Ŀ¼
mydata<-read.table("input.txt",header=T,sep="\t") #??Ҫ?޸?

v1<-as.matrix(mydata[,c(3:16)]) #??Ҫ?޸?
v2 <-mydata[,2]
myfit <- glmnet(v1, v2, family = "binomial")
pdf("lambda.pdf")
plot(myfit, xvar = "lambda", label = TRUE)
dev.off()

myfit2 <- cv.glmnet(v1, v2, family="binomial")
pdf("min.pdf")
plot(myfit2)
abline(v=log(c(myfit2$lambda.min,myfit2$lambda.1se)),lty="dashed")
dev.off()

myfit2$lambda.min
coe <- coef(myfit, s = myfit2$lambda.min)
act_index <- which(coe != 0)
act_coe <- coe[act_index]
row.names(coe)[act_index]
