# Supplementary material for: A clinical predictive model for hearing recovery after middle ear cholesteatoma surgery based on machine learning
Source: Front Neurol. 2025 Dec 5;16:1673842. doi: 10.3389/fneur.2025.1673842 (PMC12714634; doi:10.3389/fneur.2025.1673842)
Supplement: Supplementary file 4 [file Data_Sheet_4.ZIP › supplementary file/logistics 验证组/2_logistics/logistics.R]

#install.packages("rms")

library(rms)

setwd("C:\\Users\\zhaoy\\Desktop\\中耳炎二分类特征分析\\非肿瘤数据做临床预测模型配套资料\\logistics\\2_logistics")

non_tumor<-read.table("input.txt",header=T,sep="\t")

#תΪ????
non_tumor$gender<-factor(non_tumor$gender,labels=c("male","female"))
non_tumor$age<-factor(non_tumor$age,labels=c("＜30","30-50","≥51")) 
non_tumor$time<-factor(non_tumor$time,labels=c("＜12","13-36","≥37")) 
non_tumor$operation<-factor(non_tumor$operation,labels=c("CWD","CWU","Tympanoplasty"))
non_tumor$ossicular<-factor(non_tumor$ossicular,labels=c("No","Yes"))
non_tumor$granulation<-factor(non_tumor$granulation,labels=c("NO","YES"))
non_tumor$prosthesis<-factor(non_tumor$prosthesis,labels=c("NO","PORP","TPRP"))
non_tumor$eustachian<-factor(non_tumor$eustachian,labels=c("NO","YES"))
non_tumor$deaf<-factor(non_tumor$deaf,labels=c("NO","YES"))
non_tumor$dry<-factor(non_tumor$dry,labels=c("dry","moist"))
non_tumor$second<-factor(non_tumor$second,labels=c("NO","YES"))
non_tumor$nasosinusitis<-factor(non_tumor$nasosinusitis,labels=c("NO","YES"))
non_tumor$diabetes<-factor(non_tumor$diabetes,labels=c("NO","YES"))
non_tumor$hypertension<-factor(non_tumor$hypertension,labels=c("NO","YES"))

ddist <- datadist(non_tumor)
options(datadist="ddist") 

mylog<- glm(hearing~gender + age + time + operation + ossicular + granulation + prosthesis + eustachian + deaf + dry + second + nasosinusitis + diabetes + hypertension,family=binomial(link = "logit"),data = non_tumor)  
summary(mylog)
coefficients(mylog)
exp(coefficients(mylog))
exp(confint(mylog))
