# Supplementary material for: A clinical predictive model for hearing recovery after middle ear cholesteatoma surgery based on machine learning
Source: Front Neurol. 2025 Dec 5;16:1673842. doi: 10.3389/fneur.2025.1673842 (PMC12714634; doi:10.3389/fneur.2025.1673842)
Supplement: Supplementary file 4 [file Data_Sheet_4.ZIP › supplementary file/logistics 验证组/2_logistics/result.txt]

                       Estimate Std. Error z value Pr(>|z|)    
(Intercept)              2.2618     1.8388   1.230 0.218669    
genderfemale             0.4013     0.5547   0.724 0.469338    
age30-50                -0.8174     0.6948  -1.176 0.239429    
age¡Ý51                  -0.2469     0.6678  -0.370 0.711555    
time13-36                2.7167     1.4189   1.915 0.055531 .  
time¡Ý37                  2.2575     1.3907   1.623 0.104527    
operationCWU            -0.3808     0.6736  -0.565 0.571827    
operationTympanoplasty   0.4067     0.7202   0.565 0.572305    
ossicularYes             4.4579     0.7894   5.647 1.63e-08 ***
granulationYES          -2.4374     0.7322  -3.329 0.000872 ***
prosthesisPORP           2.3619     0.8214   2.876 0.004032 ** 
prosthesisTPRP           2.3288     0.8005   2.909 0.003623 ** 
eustachianYES            2.6038     0.7773   3.350 0.000809 ***
deafYES                 -3.9633     0.7209  -5.498 3.85e-08 ***
drymoist                 1.7440     0.7653   2.279 0.022687 *  
secondYES               -1.2849     0.6366  -2.018 0.043543 *  
nasosinusitisYES        -4.0053     0.7125  -5.621 1.89e-08 ***
diabetesYES             -2.6705     0.6563  -4.069 4.72e-05 ***
hypertensionYES         -4.0389     0.7473  -5.404 6.51e-08 ***
---
Signif. codes:  0 ¡®***¡¯ 0.001 ¡®**¡¯ 0.01 ¡®*¡¯ 0.05 ¡®.¡¯ 0.1 ¡® ¡¯ 1

(Dispersion parameter for binomial family taken to be 1)

    Null deviance: 739.83  on 547  degrees of freedom
Residual deviance: 108.64  on 529  degrees of freedom
AIC: 146.64

Number of Fisher Scoring iterations: 8


coefficients(mylog)           (Intercept)           genderfemale               age30-50                 age¡Ý51 
             2.2618260              0.4013357             -0.8173956             -0.2469380 
             time13-36                time¡Ý37           operationCWU operationTympanoplasty 
             2.7167258              2.2574537             -0.3808204              0.4066855 
          ossicularYes         granulationYES         prosthesisPORP         prosthesisTPRP 
             4.4578711             -2.4374487              2.3619427              2.3288322 
         eustachianYES                deafYES               drymoist              secondYES 
             2.6038244             -3.9632661              1.7439754             -1.2849463 
      nasosinusitisYES            diabetesYES        hypertensionYES 
            -4.0052660             -2.6704669             -4.0388633 
exp(confint(mylog))Waiting for profiling to be done...                              2.5 %       97.5 %
(Intercept)             0.252253650 377.00561446
genderfemale            0.507866649   4.58335347
age30-50                0.107750282   1.68503481
age¡Ý51                  0.206840480   2.91180882
time13-36               1.066191625 303.02206801
time¡Ý37                 0.684166552 174.09439667
operationCWU            0.176415701   2.54413853
operationTympanoplasty  0.366047902   6.36756519
ossicularYes           21.424079904 490.88563666
granulationYES          0.018192386   0.33392314
prosthesisPORP          2.307131683  59.87207464
prosthesisTPRP          2.293440457  54.64498208
eustachianYES           3.298846535  71.66940002
deafYES                 0.003949623   0.06908461
drymoist                1.397840407  29.28944861
secondYES               0.073321297   0.91283043
nasosinusitisYES        0.003811779   0.06446971
diabetesYES             0.017018474   0.23021840
hypertensionYES         0.003407180   0.06606859
