# Supplementary material for: A clinical predictive model for hearing recovery after middle ear cholesteatoma surgery based on machine learning
Source: Front Neurol. 2025 Dec 5;16:1673842. doi: 10.3389/fneur.2025.1673842 (PMC12714634; doi:10.3389/fneur.2025.1673842)
Supplement: Supplementary file 4 [file Data_Sheet_4.ZIP › supplementary file/logistics 验证组/7_DCA/DCA.R]

install.packages("rmda")


library(rms)
library(rmda)

setwd("C:\\Users\\zhaoy\\Desktop\\中耳炎二分类特征分析\\非肿瘤数据做临床预测模型配套资料\\logistics\\7_DCA")

non_tumor<-read.table("input.txt",header=T,sep="\t")
colnames(non_tumor)
modul<- decision_curve(Status~Use_of_GC + Use_of_NSAIDs + Number_of_questions + Education_level + Distance,data= non_tumor, 
family = binomial(link ='logit'),
thresholds= seq(0,1, by = 0.01),
confidence.intervals = 0.95)

pdf("DCA.pdf")
plot_decision_curve(modul,
curve.names="hearing prediction nomogram",xlab="Threshold probability",
cost.benefit.axis =FALSE,col= "blue",
confidence.intervals=FALSE,
standardize = FALSE)
dev.off()

modul
????????
  
